# Supplementary material for: Morphology lies: a case-in-point with a new non-biting midge species from Oriental China (Diptera, Chironomidae)
Source: Zookeys. 2020 Feb 5;909:67–77. doi: 10.3897/zookeys.909.39347 (PMC7015952; doi:10.3897/zookeys.909.39347)
Supplement: XML Treatment for Kiefferulus trigonum [file zookeys.909.39347-treatment1.xml]

<!DOCTYPE tp:taxon-treatment
  PUBLIC "-//TaxonX//DTD Taxonomic Treatment Publishing DTD v0 20100105//EN" "tax-treatment-NSO.dtd">
<tp:taxon-treatment xmlns:tp="http://www.plazi.org/taxpub"><tp:treatment-meta><kwd-group><label>Taxon classification</label><kwd><named-content xmlns:xlink="http://www.w3.org/1999/xlink" content-type="kingdom">Animalia</named-content></kwd><kwd><named-content xmlns:xlink="http://www.w3.org/1999/xlink" content-type="order">Diptera</named-content></kwd><kwd><named-content xmlns:xlink="http://www.w3.org/1999/xlink" content-type="family">Chironomidae</named-content></kwd></kwd-group><mixed-citation publication-type="journal"><person-group><name><surname>Song</surname><given-names>Chao</given-names></name><name><surname>Wang</surname><given-names>Xinhua</given-names></name><name><surname>Bu</surname><given-names>Wenjun</given-names></name><name><surname>Qi</surname><given-names>Xin</given-names></name></person-group><article-title>Morphology lies: a case-in-point with a new non-biting midge species from Oriental China (<tp:taxon-name><tp:taxon-name-part taxon-name-part-type="order">Diptera</tp:taxon-name-part></tp:taxon-name>, <tp:taxon-name><tp:taxon-name-part taxon-name-part-type="family">Chironomidae</tp:taxon-name-part></tp:taxon-name>)</article-title><source>Zookeys</source><day>05</day><month>2</month><year>2020</year><volume>909</volume><fpage>67</fpage><lpage>77</lpage><pub-id pub-id-type="doi">10.3897/zookeys.909.39347</pub-id></mixed-citation></tp:treatment-meta><tp:nomenclature><tp:taxon-name><object-id xmlns:xlink="http://www.w3.org/1999/xlink" content-type="arpha" xlink:type="simple">63AA9A50-C1F7-59D1-A6F9-5EDD4406CD69</object-id>
              <tp:taxon-name-part taxon-name-part-type="genus" reg="Kiefferulus">Kiefferulus</tp:taxon-name-part>
              <tp:taxon-name-part taxon-name-part-type="species" reg="trigonum">trigonum</tp:taxon-name-part>
              <object-id xmlns:xlink="http://www.w3.org/1999/xlink" content-type="zoobank" xlink:type="simple">http://zoobank.org/E880611F-E713-4FCC-9F82-1696F96008A5</object-id>
            </tp:taxon-name><tp:taxon-status xmlns:xlink="http://www.w3.org/1999/xlink" xlink:type="simple">sp. nov.</tp:taxon-status><xref ref-type="fig" rid="F2">Figs 2</xref><xref ref-type="fig" rid="F3">, 3, BIN: ADG9680</xref></tp:nomenclature><tp:treatment-sec sec-type="type material" id="SECID0ELCAE"><title>Type material.</title><p><bold><italic>Holotype</italic></bold> (BDN No. 041685) 1♂, China, Fujian Province：Longyan City, Shanghang County, Buyun Town, Qiushan, <named-content xmlns:xlink="http://www.w3.org/1999/xlink" content-type="dwc:verbatimCoordinates" xlink:type="simple"><named-content content-type="geo-json" specific-use="{&#34;type&#34;:&#34;Point&#34;,&#34;coordinates&#34;:[116.240000,25.030000]}" id="NCID0EZCAE" xlink:type="simple">25.03N, 116.24E</named-content></named-content>, 6.V.1993, Wang XH, light trap. Paratypes: 1♂ same as holotype; 3♂, Fujian Province: Sanming City, Jianning County, 25. IX.2002, Liu Z, light trap; 1♂, Guangxi Zhuang Autonomous Region: Nanning City, 9. V.1986, Wang XH; 2♂, Guizhou Province: Libo County, 7.VIII.1995, Bu WJ, light trap; 1♂, Hainan Province: Ledong City, Jianfengling National Forest Park, Song C, light trap.</p></tp:treatment-sec><tp:treatment-sec sec-type="etymology" id="SECID0E5CAE"><title>Etymology.</title><p>From Latin, <italic><tp:taxon-name><tp:taxon-name-part taxon-name-part-type="genus" reg="Kiefferulus"/><tp:taxon-name-part taxon-name-part-type="species" reg="trigonum">trigonum</tp:taxon-name-part></tp:taxon-name></italic> means triangle, referring to the triangular tergite IX.</p></tp:treatment-sec><tp:treatment-sec sec-type="description" id="SECID0EODAE"><title>Diagnostic characters.</title><p>The male adults could be obviously distinguished from other <italic><tp:taxon-name><tp:taxon-name-part taxon-name-part-type="genus" reg="Kiefferulus">Kiefferulus</tp:taxon-name-part></tp:taxon-name></italic> species by the triangular IX tergite, superior volsella with projection and basal part of inferior volsella wider than distal part.</p></tp:treatment-sec><tp:treatment-sec sec-type="description" id="SECID0E2DAE"><title>Description.</title><p>Male imago (<italic>N</italic> = 9). Total length 4.78–5.90, 5.30 mm; wing length 2.13–2.85, 2.46 mm; total length/ wing length 1.95–2.38, 2.16; wing length / length of profemur 1.98–2.33, 2.12.</p><p><bold><italic>Coloration.</italic></bold> Head, thorax and abdomen brown, legs yellowish except distal fore femur and tarsus I light brown.</p><p><bold><italic>Head.</italic></bold> Frontal tubercle absent. AR 3.07–3.69, 3.25. Temporal setae 15–25, 20; Clypeus with 20–33, 26 setae;</p><p><bold><italic><tp:taxon-name><tp:taxon-name-part taxon-name-part-type="genus" reg="Palpomere">Palpomere</tp:taxon-name-part></tp:taxon-name></italic></bold> lengths (in μm): 38–55; 47; 115–153, 128; 123–163,141; 170–245, 208. Length of 5<sup>th</sup> palpomere / 3<sup>rd</sup> palpomere 1.42–2.04, 1.61.</p><p><bold><italic>Wing</italic></bold> (Fig. <xref ref-type="fig" rid="F2">2A</xref>) VR 1.07–1.14, 1.10; Brachiolum with 2–3 setae; R with 20–29, 25 setae; R<sub>1</sub> with 13–21, 17 setae; R<sub>4+5</sub> with 12–18, 15 setae; squama with 9–19, 15 setae. Anal lobe developed.</p><p><bold><italic>Thorax.</italic></bold> Dorsocentrals 8–13, 12; acorstichals 20–28, 23; prealars 5–7, 6; scutellum 10–18, 12 setae.</p><p><bold><italic>Legs.</italic></bold> Tarsomere 1 of Mid and hind leg with 9–20, 14 and 6–17, 10 sensilla chaetica respectively. Front scale bluntly rounded; Spurs of mid tibia 23–38, 29 μm, and 25–33, 29 μm long, of hind tibia 28–38, 32 μm, and 25–35, 29 μm. Width at apex of front tibia 75–98, 85 μm, of mid tibia 83–95, 89 μm, of hind tibia 90–110, 98 μm. Lengths and proportions of legs as the Table <xref ref-type="table" rid="T1">1</xref>.</p><table-wrap id="T1" position="float" orientation="portrait"><label>Table 1.</label><caption><p>Length (in μm) and proportions of legs of <italic><tp:taxon-name><tp:taxon-name-part taxon-name-part-type="genus" reg="Kiefferulus">Kiefferulus</tp:taxon-name-part> <tp:taxon-name-part taxon-name-part-type="species" reg="trigonum">trigonum</tp:taxon-name-part></tp:taxon-name></italic> sp. nov.</p></caption><table id="TID0EGBAG" rules="all"><tbody><tr><td rowspan="1" colspan="1"/><td rowspan="1" colspan="1">
                      <bold>fe</bold>
                    </td><td rowspan="1" colspan="1">
                      <bold>ti</bold>
                    </td><td rowspan="1" colspan="1">
                      <bold>ta<sub>1</sub></bold>
                    </td><td rowspan="1" colspan="1">
                      <bold>ta<sub>2</sub></bold>
                    </td><td rowspan="1" colspan="1">
                      <bold>ta<sub>3</sub></bold>
                    </td><td rowspan="1" colspan="1">
                      <bold>ta<sub>4</sub></bold>
                    </td></tr><tr><td rowspan="1" colspan="1">p<sub>1</sub></td><td rowspan="1" colspan="1">1050–1325, 1161</td><td rowspan="1" colspan="1">825–1050, 919</td><td rowspan="1" colspan="1">1150–1500, 1322</td><td rowspan="1" colspan="1">720–860, 779</td><td rowspan="1" colspan="1">630–800, 712</td><td rowspan="1" colspan="1">540–690, 611</td></tr><tr><td rowspan="1" colspan="1">p<sub>2</sub></td><td rowspan="1" colspan="1">950–1250, 1078</td><td rowspan="1" colspan="1">820–1100, 956</td><td rowspan="1" colspan="1">520–650, 582</td><td rowspan="1" colspan="1">300–380, 337</td><td rowspan="1" colspan="1">230–300, 263</td><td rowspan="1" colspan="1">160–200, 180</td></tr><tr><td rowspan="1" colspan="1">p<sub>3</sub></td><td rowspan="1" colspan="1">1075–1350, 1203</td><td rowspan="1" colspan="1">1050–1375, 1194</td><td rowspan="1" colspan="1">470–940, 777</td><td rowspan="1" colspan="1">420–540, 472</td><td rowspan="1" colspan="1">360–480, 418</td><td rowspan="1" colspan="1">220–280, 251</td></tr><tr><td rowspan="1" colspan="1"/><td rowspan="1" colspan="1">
                      <bold>ta<sub>5</sub></bold>
                    </td><td rowspan="1" colspan="1">
                      <bold>LR</bold>
                    </td><td rowspan="1" colspan="1">
                      <bold>BV</bold>
                    </td><td rowspan="1" colspan="1">
                      <bold>SV</bold>
                    </td><td rowspan="1" colspan="1">
                      <bold>BR</bold>
                    </td><td rowspan="1" colspan="1"/></tr><tr><td rowspan="1" colspan="1">p<sub>1</sub></td><td rowspan="1" colspan="1">230–300, 262</td><td rowspan="1" colspan="1">1.38–1.52,1.44</td><td rowspan="1" colspan="1">1.37–1.49, 1.44</td><td rowspan="1" colspan="1">1.53–1.63, 1.57</td><td rowspan="1" colspan="1">3.67–6.89, 5.44</td><td rowspan="1" colspan="1"/></tr><tr><td rowspan="1" colspan="1">p<sub>2</sub></td><td rowspan="1" colspan="1">110–130, 119</td><td rowspan="1" colspan="1">0.58–0.65, 0.61</td><td rowspan="1" colspan="1">2.80–3.06, 2.93</td><td rowspan="1" colspan="1">3.32–3.67, 3.49</td><td rowspan="1" colspan="1">2.32–4.86, 3.53</td><td rowspan="1" colspan="1"/></tr><tr><td rowspan="1" colspan="1">p<sub>3</sub></td><td rowspan="1" colspan="1">140–170, 154</td><td rowspan="1" colspan="1">0.66–0.69, 0.68</td><td rowspan="1" colspan="1">2.35–2.58, 2.47</td><td rowspan="1" colspan="1">2.87–3.10, 2. 97</td><td rowspan="1" colspan="1">3.24–6.50, 4.09</td><td rowspan="1" colspan="1"/></tr></tbody></table></table-wrap><p><bold><italic>Hypopygium</italic></bold> (Figs <xref ref-type="fig" rid="F2">2B–D</xref>, <xref ref-type="fig" rid="F3">3</xref>). Anal tergite bands medially fused, and median anal tergite seta absent. Anal point basically narrow and apically broaden. Superior volsella with pad-like microchichiose and setose base, with long finger like projection inward to the apex of anal point. Inferior volsella slender, with strong distal setae. Gonocoxite 270–310, 293 μm long, gonostylus 180–210, 198 μm, with numerous distal microtrichia. Phallapodeme 220–250, 232 μm; transverse sternapodeme 100–113, 108 μm. HR 1.42–1.61, 1.49; HV 1.95–2.88, 2.59.</p><p>Larva and female unknown.</p></tp:treatment-sec><tp:treatment-sec sec-type="distribution" id="SECID0EROAE"><title>Distribution.</title><p>Fujian Province, Guizhou Province, Guangxi Zhuang Autonomous Region, and Hainan Province (Oriental China).</p><fig id="F2" position="float" orientation="portrait"><object-id xmlns:xlink="http://www.w3.org/1999/xlink" content-type="doi" xlink:type="simple">10.3897/zookeys.909.39347.figure2</object-id><object-id xmlns:xlink="http://www.w3.org/1999/xlink" content-type="arpha" xlink:type="simple">E4E1D4D2-9E76-5269-AFF2-250C15B63280</object-id><label>Figure 2.</label><caption><p><italic><tp:taxon-name><tp:taxon-name-part taxon-name-part-type="genus" reg="Kiefferulus">Kiefferulus</tp:taxon-name-part> <tp:taxon-name-part taxon-name-part-type="species" reg="trigonum">trigonum</tp:taxon-name-part></tp:taxon-name></italic> sp. nov. male <bold>A</bold> wing <bold>B</bold> hypopygium in dorsal view <bold>C</bold> anal point and base of superior volsella <bold>D</bold> projection of superior volsella.</p></caption><graphic xmlns:xlink="http://www.w3.org/1999/xlink" xlink:href="zookeys-909-067-g002.jpg" position="float" orientation="portrait" xlink:type="simple" id="oo_377273.jpg"><uri content-type="original_file" xlink:type="simple">https://binary.pensoft.net/fig/377273</uri></graphic></fig><fig id="F3" position="float" orientation="portrait"><object-id xmlns:xlink="http://www.w3.org/1999/xlink" content-type="doi" xlink:type="simple">10.3897/zookeys.909.39347.figure3</object-id><object-id xmlns:xlink="http://www.w3.org/1999/xlink" content-type="arpha" xlink:type="simple">983CCE27-2158-5C6E-9BC5-89763F67F78D</object-id><label>Figure 3.</label><caption><p><italic><tp:taxon-name><tp:taxon-name-part taxon-name-part-type="genus" reg="Kiefferulus">Kiefferulus</tp:taxon-name-part> <tp:taxon-name-part taxon-name-part-type="species" reg="trigonum">trigonum</tp:taxon-name-part></tp:taxon-name></italic> sp. nov. male <bold>A</bold> hypopygium in dorsal view <bold>B</bold> hypopygium in ventral view.</p></caption><graphic xmlns:xlink="http://www.w3.org/1999/xlink" xlink:href="zookeys-909-067-g003.jpg" position="float" orientation="portrait" xlink:type="simple" id="oo_377274.jpg"><uri content-type="original_file" xlink:type="simple">https://binary.pensoft.net/fig/377274</uri></graphic></fig></tp:treatment-sec></tp:taxon-treatment>
