# Supplementary material for: Morphology lies: a case-in-point with a new non-biting midge species from Oriental China (Diptera, Chironomidae)
Source: Zookeys. 2020 Feb 5;909:67–77. doi: 10.3897/zookeys.909.39347 (PMC7015952; doi:10.3897/zookeys.909.39347)
Supplement: Supplementary material 1 [file zookeys-909-067-s001.nex]

#NEXUS

BEGIN DATA;
	DIMENSIONS  NTAX=23 NCHAR=4335;
	FORMAT DATATYPE = DNA GAP = - MISSING = ?;
	MATRIX
	Afrozavrelia_kribiensis_To168     GGAGGTAGTGACGAAAAATAACAATATAGAACTAGTATACTATGTTCTGTAATTGGAATGAATCAAGTTTAAATCCTTTAGTGAGGATCAAGTGGAGGGCAAGTCTGGTGCCAGCAGCCGCGGTAATTCCAGCTCCACTAGCGTATGTTAAAATTGTTGCGGTTAAAACGTTCGAAGTTGATTATTGTCCAGTACGGGTGTGACACCATCAAG--AATGGTTGTTATCAT-TTCCGGCGACTCGGACTATATGACTGAACAAAATGAATAGCATTGATGCCTTTCACTAGGCTAGGTGTCTATTTAGTTCGGCTTA-TTTTACCTTGAACAAATTAAAGTGCTCAAAGCAGGCTCATATGCTTGAATAGTTTTGCATGGAATAATGGAAAAAGACCTCGGTCTTATTTTTCTATTGGTTTGATACGGATCAAGAGGTAATGATTAATAGAAGCAGTTGGGGGCATTAGTATTACGGCGCGAGAGGTGAAATTCTTAGACCGTCGTAAGACTAACTAAAGCGAAAGCATTTGCCAAGGATGTTTTCATTAATCAAGAACGAAAGTTAGAGGATCGAAGGCGATTAGATACCGCCCTAGTTCTAACTGTAAACGATGACAGCTAGCGATTGGGTGTCACTACTTAATGGTGCACTCAGTAGCTTTCCGGGAAACTAAAGCCAGTTTCCGGGGGAAGTATGGTTGCAAAGTTGAAACTTAAAGGAATTGACGGAAGATTACCTCCAGGAATGGAATTTGCGGTTTAATTTGACTCAACACGGGAAAGCTTACCAGGTCCGAACTCAAGTGGGTATGACAATTTGACAGCGTTTTCACGAATTTGAGGGTAGTGGTGCATGGCCGTTCAATACTAGTGTGCACTTTTCCCTTAGTAAGACGTCGTGATCCATTAGAAATCGATAGACGCC-TCTATGTTGGGTCATCAATGAGATGCGAAGTTTG-TTGGAACAAATGGCGTGGTCTTCAACGGCCGCGTGTATTGTCTGATGAGCATGACTGTCTGATGGATTTTAGGGTATCATTGGTGGCACCTGTCTGATCAACGACGGTTAAATTTGGGATACCTTTTGGACCCGTCTTGAAACACGGACCAAGGAGTCTATCTAGTATGCGAGTAAATTGAAACCTATTTGCGTAAAAAACTTGACATGGGATTACGATCTTCCATCCCGGGGTATTTTTATCAACATATCATATGGAAAATATACCATGAGCATACTGGATACGACCCGAAAGATGGTGAACTATGCCTGATCAGGTCGAAGTCAGGGGAAACCCTGATGGAGGACCGAAGCAGTTCTGACGTGCAAATCGCGCTGGGATCTGGCGAAATTCATTCGYGTCAGCAAGAACATTGGAAGCTCAATGAAGAGCGTCGGGGAAGTGATGGCGATCGGRCGAAATTTCGAGGAAGCTTTTCAGAAAGCTCTCCGCATGGTCGACGAAAGCGTCAACGGTTTCGAYCCCAACCTGAAGCCCGTCAGCGATGAAGAACTCGCGTCGCCGACCGACAAGCGAATGTTTGTTCTTGCTGCAGCTTTAAAAGCYGGACATTCGGTTGAAAAGCTCTACGATTTGACGCGCATCGACCGGTGGTTTTTGGAGAAAATGAAAAACATTATCGAAGTCACGAAGGAGCTTGAACAGCTGAACTGCGTGATCACCGAGGGGCTGCTGCGAAAGGCCAAGAAATATGGATTTTCMGACAAGCAAATTGCCAAGTACATCAAGAGCTCCGAGTTGGCCGTAAGGAAGCARAGGCGCGAGTGCAACATCACGCCGTTTGTGAAGCAAATCGACACYGTCGCCGGYGAGTGGCCAGCATCGACAAATTACTTATATTTGACCTACAATGCTTCGTCACACGATGTTGAGTTCAACGAGCAAATGATGATGGTGATTGGCTCGGGTGTTTATCGCATTGGAAGCTCGGTGGAGTTTGATTGGTGCGCCGTGGGATGTTTGAGGGAACTGCGAAAGCTCAACAAGAAGACAATCATGGTGAATTACAATCCCGAAACTGTCTCGACAGAYTACGACATGTGCGATCGCYTGTACTTTGAGGAAATTTCCTT????????????????????????????????????????????????????????????????????????????????????????????????????????????????????????????????????????????????????????????????????????????????????????????????????????????????????????????????????????????????????????????????????????????????????????????????????????????????????????????????????????????????????????????????????????????????????????????????????????????????????????????????????????????????????????????????????????????????????????????????????????????????????????????????????????????????????????????????????????????????????????????????????????????????????????????????????????????????????????????????????????????????????????ATTGATTTGCGAAGCTTATGACTTAATGAAATCGATTGGACTTACGCAAAAAGAGATGGCCGAGACGTTTTCGCAATGGAACAAAGGAGAGCTTGACTCATTCCTCATCGAAATTACATCTGACATTCTTAACTATAAAGACGACAAGGGTTATCTTCTTGAACGCATTCGTGATACAGCCGGTCAAAAGGGCACTGGAAAGTGGACTGCTATTGCCGCGCTWCAATATGGTGTACCTGTGACCCTCATTGGCGAGGCTGTATTCTCTCGCTGTCTCTCGGCCCTTAAAAGCGAACGTGTCAACGCAAGCAAAGTCATTCGAGGACCAGAAGAAAAACCGAAAATTGAGAACCGTGCAGAGTTTCTTAATCACATCAAAAACGCTCTCTACTGCGCTAAAATTGTCTCCTATGCACAAGGCTTCATGTTGATGCGCGAAGCAGCGAAAGAGAAYAACTGGCAYTTGAATTATGGCGGTATTGCATTGATGTGGCGTGGAGGTTGCATCATTCGTAGTGTTTTCCTTGGAAACATCAAGGATGCGTTTGTTCGCAATCCACAATTGTCAAATCTTCTTCTCGATGACTTTTTCAAGCAAGCAATCGTAAAGAATCAACACTCGTGGCGACAAGTTGTTGCCAATGCTACTCTTCTTGGTATTTCTGTGCCAGCGTTATCAGCAGCGCTCTCTTTCTTCGATGGCTACCGAGCRGAGAGACTTCCGGCGAATCTCTTGCAAGCACAACGC????????????TTGGTTCTCACATATCCACTCATTGGCAACTATGGCGTRCCGTCCGATGAGGAATTTGACGAAAATAAATTGATGARRCATTTCGARTCGAACRACAAAATTTGGGTTTCGGGCTTGATTGTTGGCGAGCTATGCGACGTTCCCTCGCATTGGCGTCTRAAATATCAGCTTYCTCAATGGATGAAGAAACACAATATTTCGGGAATAAGCGGAATCGACACGCGYGCAYTGACAAAGRGAATTCGCGAGCACGGAACGGTTTTGGGAAAAATTATTCAGCAACCGTCGGGACCTTTTTTGGGTCTCGAATTTAGAGATCAAAACGAGAGAAATTTAGTCGCGGAAGTCTCAACAAAGCAGGTCATAACTTACAACCCAAAGGGWTCGCCTCGCATTTGCACCGTCGATTGTGGACTKAAATTGAATCAAGTTCGATGCTTYCYCAAGCGAGGGGCGAGAGTTGATGTYGTTCCATGGGATCATGCGTTGAATCCGAAAGACTTTGATGGACTCTTCTTGAGCAATGGACCAGGMGATCCCGTCATRTGTCAAAAGACTGTAAAAAATATTCAACAAGTGCTAAAYTCGAAGAACTCAAAGCCAATTTTCGGAATTTGTTTGGGACATCAATTATTGTCRACGGCCATYGGTTGTAAAACYTACAAGATGAAGYACGGCAATCGAGGCCACARCTTACCTGCACTTCATCACGGCACAARTCGCTGCTACATGACCTCCCAAAATCATGGATTTGCCGTCGACACCAYGACCATTGACGAKWTGAATTGGGAGCCGCTTTTTACTAACCTGAA????
	Benthalia_dissidens_CH353         GGAGGTAGTGACGAAAAATAACAATATAGAACTAGTTAACTATGTTCTGTAATTGGAATGAATCAAGTTTAAATCCTTTAATGAGGATCAAGTGGAGGGCAAGTCTGGTGCCAGCAGCCGCGGTAATTCCAGCTCCACTAGCGTATGTTAAAATTGTTGCGGTTAAAACGTTCGAAGTTGATTATTGTCCAGTGCGGGTGTGACATCATCAAG-AAATGATTGTCATCACTTTCCGGTTACTTGGACTATTTGACTGAACAAAATGAATAGCATTGATGTCTTTCACTAGACTAGATGTCTATTTAGTTCGGCTTACTTTTACCTTGAACAAATTAAAGTGCTCAAAGCAGGCTTATATGCTTGAATAGTTTTGCATGGAATAATGGAAAAAGACCTCGGTCTTATTTTTCTATTGGTTTGATACAGATCAAGAGGTAATGATTAATAGAAGCAGTTGGGGGCATTAGTATTACGGCGCGAGAGGTGAAATTCTTAGACCGTCGTAAGACTAACTAAAGCGAAAGCATTTGCCAAGGATGTTTTCATTAATCAAGAACGAAAGTTAGAGGATCGAAGGCGATTAGATACCGCCCTAGTTCTAACTGTAAACGATGACAGCTAGCGATTGGGTGTCACTACATAATGGTGCACTCAGTAGCTTTCCGGGAAACTAAAGCTAGTTTCCGGGGGAAGTATGGTTGCAAAGTTGAAACTTAAAGGAATTGACGGAAGATTACCTCCAGGAATGGAATTTGCGGCTTAATTTGACTCAACACGGGAAAACTTACCAGGTCCGAACTCAAGTGGGTATGACAATTTGATAGCGTTTTCACGAATTTGAGGGTAGTGGTGCATGGCCGTTCAATACTAGTGTGCACTTTTCTCTTAGTAAGACGCCGTGATCCATTAGAAATTGATACATCCAATGTATATTGGGTCATCAATAGGATATGAAGTTTA-TTGGAACAAATGGCATAATCTTACACGGTTGTGTGTATTGTCTGGTAAGCATGACTGTCTGATGGATTTTAAAGTATCAATGATGGCATCTATCTGATCAACGGCGGTTAAATTTAGGATACCTTTTGGACCCGTCTTGAAACACGGACCAAGGAGTCTATCTAGTATGCGAGTAAATTGAAATCTATTTGCATAATAAACTTGACATGGGATTACGATCTTCCATCCCGGGGTATTTTCATCAACATATCATATGGAAAATATACCATGAGCACACTGGATACGACCCGAAAGATGGTGAACTATGCCTGATCAGGTCGAAGTCAGGGGAAACCCTGATGGAGGACCGAAGCAGTTCTGACGTGCAAATCG?????????????????????????????????????????????????????????????????????????????????????????????????????????????????????????????????????????????????????????????????????????????????????????????????????????????????????????????????????????????????????????????????????????????????????????????????????????????????????????????????????????????????????????????????????????????????????????????????????????????????????????????????????????????????????????????????????????????????????????????????????????????????????????????????????????????????????????????????????????????????????????????????????????????????????????????????????????????????????????????????????????????????????????????????????????????????????????????????????????????????????????????????????????????????????????CATATTATTAGTCAGGAAAGAGGAAAAAAGGAAACTTTTGGTACTTTAGGAATAATTTATGCTATATTAGCTATTGGATTATTAGGATTTATTGTATGAGCACATCATATATTTACAGTAGGTATAGATGTAGATACACGAGCATATTTTACTTCAGCTACTATAATTATTGCTGTTCCTACTGGAATTAAAATTTTCAGTTGAATAGCAACATTACACGGAACACAAATCAATTATTCTCCTTCAATTTTATGGGCTTTAGGATTTGTATTTTTATTTACTGTTGGAGGAATTACAGGAGTAATTCTAGCTAATTCTTCTATTGATGTAATTTTACATGATACTTACTATGTAGTTGCACATTTTCATTATGTTCTTTCAATAGGTGCAGTATTTGCCATTATAGCAGGGTTTGTTCATTGATATCCTCTATTTACAGGATTAACATTAAATGAAAACTGATTAAAATCACAATTTGCTATTATATTTTTTGGAGTAAATTTAACATTTTTCCCTCAACATTTTTTAGGTCTAGCCGGAATACCTCGACGATATTCTGACTATCCAGATGCTTATACTGCATGAAATATTATTTCAACAATCGGTTCAACTATTTCAATAATTGGAACTTTATTTTTTATTTTTATTATTTGAGAAAGTTT??GCTCATCTGTGAAGCCTATGATCTCATGAAAGCTATGGGAATGGGTCAAAAGGAAATGGCTGATACATTCACTGAATGGAACAAAGGAGAACTCGACTCATTCCTCATTGAAATCACCAGCAGCATTCTCAATTACAAAGACAAGGATGGCTACTTACTCGAGCGCATCCGCGATACAGCTGGACAAAAAGGAACAGGAAAATGGACAGCAATTGCCGCTCTCCAATATGGGGTTCCAGTTACTCTTATTGGTGAAGCTGTCTTCTCACGTTGCCTCTCAGCACTCAAGGATGAACGTGTTCGTGCTAGTAAAATGATTCATGGACCAGATGGTAAACCAATGGTCACAAATAAGGCTGAATTTTTAAATCATATCAAGAATGCTCTCTACTGCGCTAAGATTGTCTCATATGCTCAAGGATTCATGCTTATGCGTGAAGCAGCGAAGGAAAATGGCTGGCACTTGAACTACGGTGGTATTGCCTTGATGTGGCGTGGTGGTTGCATCATCCGCAGTGTCTTTTTGGGTAACATCAAGGAAGCTTTCACAAGAAATCCACAACTATCAAATTTACTCCTTGATGACTTCTTCAAGGCAGCTATTACTAAGAATCAACACTCATGGAGACAAGTTGTATCAAATGCAACACTTTGGGGTATTCCAGTTCCAGCAATGTCTGCTGCACTCTCATTCTTTGATGGCTATCGTGCTGAAAGACTTCCAGCTAATCTCTTACAAGCACAACGTCATGGACAAATATTAGTACTAACTTATCCATTAATCGGCAACTATGGAGTTCCAACAGAGGAGGAATTTGATGAAAATGAAATTATTAAAAATTTTGAGTCAAATAACAAAATTTGGGTATCTGGATTGATTGTTGGGGAGCTTTGTGATGTTCCTTCACACTGGCGTTTGAAATACAAACTTTCTGAATGGATGGAAAAGCATAATATTGCAGGAATAAGTGGAATCGATACAAGAGCACTTACAAAGAAAATTCGTGAAAATGGAACAATTTTGGGGAAAATTATTCAACAGCCATCAGGCCCTTTCCCTGGTCTTGAATTTAGTGATCAAAATGAAAGAAATTTAGTTGCTGAAGTGTCTACAAAGAAGGTTGTTACTTACAATCCAAAAGGATCTCCGAGAATTTGTGCAGTCGATTGTGGATTAAAATTAAATCAAATTCGTTGCTTCATAAATCGTGGAGCACGTGTTGATGTTGTACCATGGAATTATGAGCTCAACCCTAAAACTTTTGATGGGTTGTTCCTATCAAATGGACTAGGTGACCCTGCAATGTGCCATAAAACTGTTAAAAATATCCAGCAGGTACTTGTTTCTGACAATGAAAAGCCAATTTTCGGTATTTGTTTGGGGCATCAATTATTAGCAACTGCAGTAGGTTGTAAAACTTACAAATTGAAATACGGTAACAGAGGTCATAATTTACCTGCTATACATCATGGCTCGAACCGATGCTTTATGACTTCACAAAATCATGGATTTGCTGTTGATGTGACACTGATTGATCAAACAAATTACGAGCCACTTTTTACAAATTTAAATGAT
	Chironomus_mendax                 GGAGGTAGTGACGAAAAATAACAATATAGAACTAGTTAACTATGTTCTGTAATTGGAATGAATCAAGTTTAAATCCTTTAATGAGGATCAAGTGGAGGGCAAGTCTGGTGCCAGCAGCCGCGGTAATTCCAGCTCCACTAGCGTATGTTAAAATTGTTGCGGTTAAAACGTTCGAAGTTGATTATTGTCCAGTGCGGGTGTGACATCATCAAG-AAATGATTGTCATCACTTTCCGGTTACTTGGACTATATGACTGAACAAAATGAATAGCATTGATGTCTTTCACTAGACTAGATGTCTATTTAGTTCGGCTTACTTTTACCTTGAACAAATTAAAGTGCTCAAAGCAGGCTTATATGCTTGAATAGTTTTGCATGGAATAATGGAAAAAGACCTCGGTCTTATTTTTCTATTGGTTTGATACAGATCAAGAGGTAATGATTAATAGAAGCAGTTGGGGGCATTAGTATTACGGCGCGAGAGGTGAAATTCTTAGACCGTCGTAAGACTAACTAAAGCGAAAGCATTTGCCAAGGATGTTTTCATTAATCAAGAACGAAAGTTAGAGGATCGAAGGCGATTAGATACCGCCCTAGTTCTAACTGTAAACGATGACAGCTAGCGATTGGGTGTCACTACATAATGGTGCACTCAGTAGCTTTCCGGGAAACTAAAGCTAGTTTCCGGGGGAAGTATGGTTGCAAAGTTGAAACTTAAAGGAATTGACGGAAGATTACCTCCAGGAATGGAATTTGCGGCTTAATTTGACTCAACACGGGAAAACTTACCAGGTCCGAACTCAAGTGGGTATGACAATTTGATAGCGTTTTCACGAATTTGAGGGTAGTGGTGCATGGCC?TTCAATACTAGTGTGCACTTTTCTCTTAGTAAGACGCCGTGATCCATTAGAAATTGATGCATACAATGTATATTGGGTCATCAATAGGGCATGAAGTTTA-TCGGAACAAATGGCGTGATCTTTCACGGTTGCGTGTATTGTCTGGTAAGCATGACTGTCTGATGGATTTTAACGTATCAATGATGGCATCTATCAGATCAACGGCGGTTAAATTTGGGATACCTTTTGGACCCGTCTTGAAACACGGACCAAGGAGTCTATCTAGTATGCGAGTAAATTGAAATCTATTTGCATAATAAACTTGACATGGGATTACGGTCTTCCATCCCGGGGTATTTTCATCAACATATTATATGGAAAATATACCATGAGCACACTGGATACGACCCGAAAGATGGTGAACTATGCCTGATCAGGTCGAAGTCAGGGGAAACCCTGATGGAGGACCGAAGCAGTTCTGACGTGCAAATCG?GATGGGATTTGGCAAAGTTTGTTAGAGTCAGCAAAAATATTGGCAGTTCCATGAAGAGTGTTGGAGAAGTTATGGCAATMGGCAGAAAATTCGAGGAAGCTTTCCAAAAAGCATTACGTATGGTTGATGAAACTGTTAATGGATTTGATCCAAATTTGAAGCTTGTAAGTGAAGAAGAATTGAAATCTCCAACAGATAAGCGAATGTTTGTGTTGGCAGCTGCACTAAAGGCAGGATAYTCAGTTGATAAGTTGTATGATTTGACAAAAATTGACAAATGGTTCTTGGAAAAGATGAAAAATATTATTGACATTACTTTGGAATTGGAAAAGTTGAACTGTGCCATTCCTGAAAATGTTCTTCGTCATGCAAAAAAYTTTGGATTTTCWGACAAACAAATTGCAAARTACATTAAAGGATCAGAATTGGCAGTCAGAAAACAACGTCGTGAATGCAACATCGTCCCATTCGTTAAGCAAATAGATACAGTCGCAGGTGAATGGCCTGCTWCGACAAATTATTTATATTTGACRTACAATGCCACAGAACATGATCTTGAATTCGGCGAACAGATGATGATGGTAATTGGATCTGGTGTTTACAGAATTGGCAGTTCWGTAGAATTTGACTGGTGTGCTGTTGGATGTTTACGAGAACTAAGAAATATTGGAAAGAGAACAATTATGATTAATTATAATCCAGAAACAGTATCAACTGACTATGACATGTGCGATCGTTTRTATTTTGAGGAAATATCCTTCACATTATTAGTCAAGAAAGTGGAAAAAAGGAAACTTTTGGTACACTTGGAATAATTTATGCAATACTAGCAATTGGATTATTAGGATTTATTGTTTGAGCTCACCACATATTTACTGTTGGGATAGATGTTGATACCCGGGCTTATTTTACTTCTGCTACAATAATTATTGCTGTGCCAACAGGAATTAAAATTTTTAGTTGAATAGCAACTCTTCATGGAACACAAATTAATTATTCACCATCAATTTTATGAGCTCTAGGGTTTGTATTTTTATTTACGGTAGGAGGAATTACTGGTGTAATTTTAGCCAATTCATCAATTGATGTAATTCTACATGACACATATTATGTAGTCGCCCATTTTCACTATGTTTTATCTATAGGAGCAGTATTTGCTATTATAGCAGGATTTGTCCACTGATATCCCCTATTTACTGGATTAACTTTAAATGAAAATTGACTTAAATCACAATTTGCTATAATATTTTTTGGAGTAAATTTAACATTTTTCCCCCAACATTTTCTAGGACTTGCGGGGATACCCCGACGATATTCAGACTACCCTGATGCATACACTGCATGAAATATTATTTCTACTATTGGGTCCACAATTTCAATAATTGGAACACTATTTTTCATTTTTATTATTTGAGAAAGTTT??GCT?ATCTGCGAAGCTTACGATCTCATGAAGTCATTAGGAATGAGCCAAAAGGAAATGGCAGAGACATTCACAGAATGGAACAAAGGAGAACTCGACTCATTCCTCATTGAAATCACCAGCAACATTCTCAACTATAAAGATAAGGATGGATAYTTACTTGARCGTATCCGYGACACAGCTGGACAGAAAGGAACTGGAAAATGGACAGCAATTGCTGCTCTKCAGTATGGCGTGCCTGTGACTCTCATCGGYGAGGCTGTATTCTCACGTTGCCTCTCAGCACTCAAGGACGAGCGTGTCCGTGCAAGTAAAATGATCCATGGACCGGATGGCAAGCCAGTTGTTCAAAATAAGGCTGAATTCCTSAACCACATTAAGAATGCTCTCTACTGCGCTAAAATCGTCTCATATGCTCAAGGGTTCATGCTCATGCGTGAAGCAGCCAAGGAAAATGGCTGGCACTTGAACTACGGCGGTATTGCCTTGATGTGGCGTGGAGGTTGCATCATCCGCAGCGTCTTCTTGGGCAACATTAAGGAGGCATTCGAAAGAAATCCTCAACTCTCAAATCTCCTCCTCGATGATTTCTTTAAGGCTGCCATCACCAAGAATCAACACTCGTGGAGACAAGTCGTGTCAAGTGCAACACTTTGGGGCATTCCAGTTCCAGCCATGTCTGCTGCCCTTTCATTCTTCGATGGTTATCGTGCTGAGAGGCTTCCAGCTAATCTTTTGCAAGCACAACGTCATGGACAGATTTTGGTACTTACGTATCCACTTATTGGCAATTATGGTGTGCCAACTGAAGATGAATTTGACGAAAATGATATCATAAAGAATTTTGAGTCAAATAACAAAATTTGGGTGTCTGGATTGATCGTTGGAGAACTTTGTGATGTTCCATCACATTGGCGTTTAAAGTATAAACTTTCTGAATGGATGGAAAAACATAAYATTGCAGGTATCAGTGGAATCGATACTAGAGCACTAACGAAGAATATTCGAGAAAATGGAACKATTTTGGGAAAAATTGTTCAACAGCCATCAGGTCCATTCCCTGGTCTCGAATTTAAYGATCAAAATGAGGGAAATTTAGTTGCAGAAGTTTCCACGAAAAAAATCGTCACCTACAATCCTAATGGAAGTCCAAAAATTTGTGCTGTGGACTGTGGATTGAAATTGAATCAAATTCGTTGTTTCATAAAGCGTGGAGCACGTGTTGATGTTGTTCCATGGGATTATGAATTAAATCCAAAGAACTTTGATGGYTTATTYTTGAGCAACGGACCAGGTGACCCTGCCATGTGTCATAAAACCGTCAAGAACATCCMRCAGGKACYTGTTTCTGACAAGGAAAAACCAATTTTCGGTATTTGTTTGGGTCATCAATTATTAGCAACTGCAGTGGGCTGTAAAACTTACAAATTGAAATACGGTAACAGGGGACATAATTKASMYRCTMTTCATYWTRSCTCWRWCYSWYKCWTCAYSASKKCTCAMAAYCMTGGATWTGCTKTCGATGTTACATTCTMTAATCAMA???????????????????????????????????
	Chironomus_flaviplumus_CH228      GGAGGTAGTGACGAAAAATAACAATATAGAACTAGTTAACTATGTTCTGTAATTGGAATGAATCAAGTTTAAATCCTTTAATGAGGATCAAGTGGAGGGCAAGTCTGGTGCCAGCAGCCGCGGTAATTCCAGCTCCACTAGCGTATGTTAAAATTGTTGCGGTTAAAACGTTCGAAGTTGATTATTGTCCAGTTCGGGTGTGACATCATCAAT-AAATGATTGTCATCACTTTCCGGTTACTTGGACTATTTGACTGAACAAAATGAATAGCATTGATGTCTTTCACTAGACTAGATGTCTATTTAGTTTGGCTTAATTTTACCTTGAACAAATTAAAGTGCTCAAAGCAGGCTTATATGCTTGAATAGTTTTGCATGGAATAATGGAAAAAGACCTCGGTCTTATTTTTCTATTGGTTTGATACAGATCAAGAGGTAATGATTAATAGAAGCAGTTGGGGACATTAGTATTACGGCGCGAGAGGTGAAATTCTTAGACCGTCGTAAGACTAACTAAAGCGAAAGCATTTGTCAAGGATGTTTTCATTAATCAAGAACGAAAGTTAGAGGATCGAAGGCGATTAGATACCGCCCTAGTTCTAACTGTAAACGATGACAGCTAGCGATTGGGTGTCACTACATAATGGTGCACTCAGTAGCTTTCCGGGAAACTAAAGCTAGTTTCCGGGGGAAGTATGGTTGCAAAGTTGAAACTTAAAGGAATTGACGGAAGATTACCTCCAGGAATGGAATTTGCGGCTTAATTTGACTCAACACGGGAAAACTTACCAGGTCCGAACTCAAGTGGGTATGACAATTTGATAGCGTTTTCACGAATTTGAGGGTAGTGGTGCATGGCCG?????????????????????????????????????????????????????????????????????????????????????????????????????????????????????????????????????????????????????????????????????????????????????????????????????????????????????????????????????????????????????????????????????????????????????????????????????????????????????????????????????????????????????????????????????????????????????????????????????????????????????????????????????????????????????????????????????????????????????????AGATGGGATTTGGCAAAATTCGTTCGAGTCAGCAAAAATATTGGCAGCTCAATGAAGAGTGTTGGTGAAGTCATGGCAATTGGTAGAAAATTTGAGGAAGCTTTCCAAAAAGCATTGCGTATGGTCGATGAAAGTGTTAACGGATTTGATCCAAATTTGAAGCCAGTCAGTGAAGAAGAGTTGAAGTCACCAACTGACAAGCGCATGTTTGTATTGGCAGCTGCATTAAARGCAGGATATTCRGTTGATAARTTGTATGATTTGACAAGAATWGACAAATGGTTCTTAGAAAAGATGAAGAACATCATTGAAATAACAATGGAACTTGAGAARTTGAATTGTGATCTGCCAGAAAACTTGCTTCGTCATGCAAAGAATTTCGGATTCTCAGATAAACAAATTGCGAAATATATCAAAGGATCAGAATTAGCTGTTCGTAAGCARCGTCGTGAATGCAACATTGTACCATTTGTYAAACAAATTGACACAGTTGCAGGTGAATGGCCTGCCTCAACGAATTATTTATATTTGACATATAACGCCTCAGCACATGATGTTGAATTTAATGAACAGATGATGATGGTAATTGGATCTGGTGTTTATAGAATTGGAAGTTCGGTGGAATTYGATTGGTGTGCTGTTGGATGTTTACGTGAATTGAGAAATATTGGAAAGAGRACAATCATGGTTAACTATAATCCTGAAACTGTGTCAACTGATTATGACATGTGTGATCGTTTGTACTTTGAGGAAATATCCTTCATATTATTAGTCAAGAAAGAGGGAAAAAGGAAACATTTGGAACTTTAGGAATGATTTATGCTATGCTAGCTATTGGGTTATTAGGATTTATTGTATGAGCTCACCATATGTTTACTGTAGGGATAGATGTTGATACTCGAGCATATTTTACTTCAGCCACAATAATTATTGCTGTTCCAACAGGAATTAAAATTTTTAGTTGAATGGCTACACTTCATGGAACTCAAATTAACTATTCTCCATCAATCTTATGAGCTTTAGGGTTTGTATTTTTATTTACTGTTGGGGGAATTACAGGAGTAATTTTAGCTAATTCTTCTATTGACGTAATTCTTCATGACACATATTATGTTGTTGCCCATTTTCATTATGTTCTTTCTATAGGAGCTGTATTTGCTATTATAGCAGGGTTTATTCATTGATACCCTCTATTTACAGGATTAACATTAAATGAAAACTGATTAAAATCACAATTTGCTATAATATTCTTTGGGGTAAATTTAACGTTTTTCCCTCAACATTTTTTAGGTCTTTCTGGTATACCTCGACGATATTCAGACTATCCTGATGCTTACACCGCTTGAAATATTATTTCAACAATCGGATCAACTATTTCAATAATTGGTACACTTTTTTTTGTATTTATTATTTGAGAAAGTTT??????????????????????????????????????????????????????????????????????????????????????????????????????????????????????????????????????????????????????????????????????????????????????????????????????????????????????????????????????????????????????????????????????????????????????????????????????????????????????????????????????????????????????????????????????????????????????????????????????????????????????????????????????????????????????????????????????????????????????????????????????????????????????????????????????????????????????????????????????????????????????????????????????????????????????????????????????????????????????????????????????????????????????????????????????????????????????????????????????????????????????????????????????????????CATGGACAAATATTAGTACTTACTTATCCACTTATTGGTAATTATGGTGTGCCAACTGAAGAGGAATTTGATGAAAATGAYATAATAAAGAATTTTGAGTCTAACAACAAGATTTGGGTATCTGGATTGATTGTTGGGGAACTTTGTGAYGTTCCATCRCATTGGCGTYTAAAATACAAACTTTCTGAATGGATGGAAAARCACAACATTGCAGGTATCAGTGGGATCGATACAAGAGCACTGACAAAGAATATTCGAGAAAATGGAACCATTTTGGGAAAGATTGTTCAGCAGCCGTCYGGTCCATTCCTTGGYCTTGAATTTAACGATCAAAATGAGCGAAATTTAGTTGCYGAAGTTTCCACAAAGAAAATTGTGACATACAATCCCAACGGAAGTCCAAGAATTTGCGCTGTCGATTGTGGATTAAAATTGAATCAAATTCGTTGCTTTATCAGTCGCGGAGCTCGGGTAGATMTWGTGCCATGGGATTATGAATTAAATCCCAAGAACTTTGATGGCTTATTTTTGAGTAACGGGCCAGGTGACCCTGCCACGTGCCATAAAACAGTCAAGAACATTCAGCAGGTACTTGTCTCAGACAAAGTAAGACCAATTTTTGGTATTTGTTTGGGACATCAATTATTGGCAACTGCTGTTGGCTGTAAAACCTACAAATTAAAATACGGCAACAGAGGACATAACTTACCTGCMCTTCATCATGGCTCAAATCGATGCTTCATGACRTCACAAAATCATGGATTTGCTGTTGATGTTTCATTGATTGATCAAACAAATTATGAGCCACTTTTTACAAA??????????
	Chironomus_novosibiricus_CH198    GGAGGTAGTGACGAAAAATAACAATATAGAACTAGTTAACTATGTTCTGTAATTGGAATGAATCAAGTTTAAATCCTTTAATGAGGATCAAGTGGAGGGCAAGTCTGGTGCCAGCAGCCGCGGTAATTCCAGCTCCACTAGCGTATGTTAAAATTGTTGCGGTTAAAACGTTCGAAGTTGATTATTGTCCAGTGCGGGTGTGACATCATCAAG-AAATGATTGTCATCACTTTCCGGTTACTTGGACTATATGACTGAACAAAATGAATAGCATTGATGTCTTTCACTAGACTAGATGTCTATTTAGTTCGGCTTACTTTTACCTTGAACAAATTAAAGTGCTCAAAGCAGGCTTATATGCTTGAATAGTTTTGCATGGAATAATGGAAAAAGACCTCGGTCTTATTTTTCTATTGGTTTGATACAGATCAAGAGGTAATGATTAATAGAAGCAGTTGGGGGCATTAGTATTACGGCGCGAGAGGTGAAATTCTTAGACCGTCGTAAGACTAACTAAAGCGAAAGCATTTGCCAAGGATGTTTTCATTAATCAAGAACGAAAGTTAGAGGATCGAAGGCGATTAGATACCGCCCTAGTTCTAACTGTAAACGATGACAGCTAGCGATTGGGTGTCACTACATAATGGTGCACTCAGTAGCTTTCCGGGAAACTAAAGCTAGTTTCCGGGGGAAGTATGGTTGCAAAGTTGAAACTTAAAGGAATTGACGGAAGATTACCTCCAGGAATGGAATTTGCGGCTTAATTTGACTCAACACGGGAAAACTTACCAGGTCCGAACTCAAGTGGGTATGACAATTTGATAGCGTTTTCACGAATTTGAGGGTAGTGGTGCATGGCCGTTCAATACTAGTGTGCACTTTTCTCTTAGTAAGACGCCGTGATCCATTAGAAATTGATGCATACAATGTATATTGGGTCATCAATAGGATATGAAGTTTA-TTGGAACAAATGGCATGATCTTATACGGTTGTGTGTATTGTCTGGTAAGCATGACTGTCTGATGGATTTTAAAGTATCAATGATGRCATCTATCTGATCAACGGTGGTTAAATTTGGGATACCTTTTGGACCCGTCTTGAAACACGGACCAAGGAGTCTATCTAGTATGCGAGTAAATTGAAATCTATTTGCATAATAAACTTGACATGGGATTACGATCTTCCATCCCGGGGTATTTTCATCAACATATCATATGGAAAATATACCATGAGCACACTGGATACGACCCGAAAGATGGTGAACTATGCCTGATCAGGTCGAAGTCAGGGGAAACCCTGATGGAGGACCGAAGCAGTTCTGACGTGCAAATCGAGATGGGATTTAGCAAAATTCGTTCGAGTCAGCAAAAATATTGGCAGCTCYATGAAAAGTGTTGGTGAAGTGATGGCAATCGGTAGAAAATTCGAAGAAGCTTTCCAAAAAGCATTGCGTATGGTYGATGAGAATGTCAATGGATTTGATCCMAAYTTAAARCCAGTTAGTGAGGAAGAGTTGACATCCCCAACAGATAARCGMATGTTTGTGTTGGCAGCAGCATTAAAGGCAGGATATTCCGTTGATAAATTATATGATTTGACRAAAATYGAYAAATGGTTYTTAGAAAAAATGAAGAATATCATTGARATAACAATGGAACTAGAGAAGTTGAATTGTGACCTTCCAGAAGACCTGCTCCGTCATGCAAAGAATTTCGGATTCTCAGATAAACAAATCGCAAAATATATCAAGGGATCAGAATTGGCCGTACGAAAGCAGCGTCGYGAGAGCAACATTGTTCCATTTGTAAAGCAAATTGATACAGTTGCTGGTGAATGGCCTGCAACRACAAATTATTTATATTTAACATATAACGCCACAGAACATGATATTGAATTTAATGAAAAAATGATGATGGTAATTGGATCCGGTGTTTATAGAATTGGAAGTTCYGTTGAATTTGACTGGTGTGCTGTTGGATGTTTACGTGAACTGAGAAAAATYGGAAAAAGAACCATAATGGTCAACTAYAATCCGGAAACTGTATCAACTGATTATGACATGAGCGAYCGTCTGTACTTTGAAGAAATATCTTTCACATCATTAGTCAAGAAAGCGGAAAAAAGGAAACTTTTGGAACTTTAGGAATAATTTATGCAATACTTGCTATTGGACTTTTAGGTTTTATTGTTTGAGCTCATCACATGTTTACAGTAGGAATAGATGTAGATACACGAGCTTATTTCACTTCTGCTACAATAATTATTGCTGTACCTACAGGAATTAAAATTTTTAGTTGAATGGCTACGTTACACGGTACCCAAATTAATTATTCTCCTTCTATTCTTTGAGCCCTTGGATTTGTATTTTTATTTACTGTCGGTGGAATTACAGGAGTAATTTTAGCCAATTCTTCAATTGACGTAATTTTACATGATACTTACTATGTAGTGGCTCATTTCCACTATGTTCTTTCTATAGGAGCAGTATTTGCTATTATAGCAGGATTCGTTCACTGATACCCTTTATTTACTGGTCTAACCTTAAATGAAAACTGACTAAAGTCTCAATTTGTTATAATATTTTTCGGTGTAAATTTAACATTCTTCCCACAACACTTTTTAGGACTCGCCGGTATACCCCGACGTTACTCTGATTATCCAGATGCTTATACAGCCTGAAATGTCATCTCTACAATCGGTTCAACAATCTCTATAATCGGAACACTCTTCTTCGTTTTTATTATTTGAGAAAGTTT??GCTCATTTGTGAAGCTTACGATCTCATGAAATCATTAGGAATGGGCCAAAAGGAAATGGCTGACACATTCACTGAATGGAACAAAGGAGAACTTGACTCATTCCTCATCGAAATCACCAGCAATATTCTCAACTATAAAGATAAGGATGGATACTTACTCGAACGTATTCGTGACACAGCTGGACAAAAAGGAACTGGAAAATGGACAGCAATTGCTGCACTTCAGTATGGCGTTCCAGTCACTCTAATTGGTGAGGCTGTCTTCGCACGATGCCTTTCAGCACTTAAAGATGAACGTGTTCGTGCAAGTAAATTGATTAAAGGACCAGAAGGCAAGCCAGCGGTTCCAAACAAGGCTGAATTCCTCAATCACATAAAGAATGCTCTCTACTGCGCTAAGATTGTCTCATATGCTCAAGGATTTATGCTTATGCGTGAAGCAGCTAAAGATTTCGGCTGGCATTTGAACTATGGCGGTATTGCATTAATGTGGCGTGGAGGATGCATCATCCGTAGTGTCTTTTTAGGCAATATCAAGGAAGCATTTACAAGAAATCCTCAACTTTCAAATCTCCTTCTCGATGACTTCTTTAAGGATGCAATCGTGAAAAATCAAAACTCATGGAGAACAGTTGTTGCTGATGCAGCACTTTGGGGCATTCCAGTTCCAACAATGTCAGCAGCACTTGCATTCTTTGATGGATATCGTACTGAAAGACTTCCGGCTAATCTCTTGCAAGCACAACGTCAYGGACAAATATTAGTACTTACGTATCCACTTATTGGTAATTATGGTGTGCCAACTGAAGATGAATTTGATKTGAATGGAATTATAAAGAATTTTGAGTCAAAYAATAAAATTTGGRTATCTGGATTGATTGTTGGTGAACTTTGTGACGTTCCATCACATTGGCGTCTRAAATACAAACTTTCTSAATGGATGGAAAAGCACAACATTGCAGGTATCAGTGGAATCGATACAAGAGCACTTACAAAGAATATTCGTGAAAATGGAACCGTCTTGGGAAAAATTGTTCAGCAACCTTCCGGTCCATTCCTTGGCATTGAATTTAAAGATCAAAATGAGAGAAATTTAGTTGCTGAAGTTTCTACGAAGAAAACTGTTACATACAATCCGAATGGAAGTCCAAGAATTTGCATTGTCGATTGTGGATCAAAATTGAATCAAATTCGCTGTTTCATCAATCGTGGAGCACGTGTTGATGTTGTCCCATGGGATCATGAGCTGAATCCTAAGAACTTTGACGGCTTATTCTTAAGTAACGGACCAGGTGACCCTGCTATGTGCCATAAAACAGTCAAGAACATTCAGCAGGTACTTGCTTCAGGCAAAGAAAAACCGATTTTTGGTATTTGTTTGGGACATCAATTATTGGCAACTGCAGYTGGCTGTAAAACTTACAAATTAAAGTACGGTAACAGAGGACATAATTTACCTGCACTTCATCATGGCACAAATCGATGCTTTATGACTTCACAAAATCACGGATTTGCGGTCGATGTCACACTAATTGATCAAACAAATTTGGAGCCTCTTTTTACAAACTTGAATGAT
	Chironomus_plumosus_CH183         GGAGGTAGTGACGAAAAATAACAATATAGAACTAGTTAACTATGTTCTGTAATTGGAATGAATCAAGTTTAAATCCTTTAATGAGGATCAAGTGGAGGGCAAGTCTGGTGCCAGCAGCCGCGGTAATTCCAGCTCCACTAGCGTATGTTAAAATTGTTGCGGTTAAAACGTTCGAAGTTGATTATTGTCCAGTGCGGGTGTGACATCATCAAG-AAATGATTGTCATCACTTTCCGGTTACTTGGACTATATGACTGAACAAAATGAATAGCATTGATGTCTTTCACTAGACTAGATGTCTATTTAGTTCGGCTTACTTTTACCTTGAACAAATTAAAGTGCTCAAAGCAGGCTTATATGCTTGAATAGTTTTGCATGGAATAATGGAAAAAGACCTCGGTCTTATTTTTCTATTGGTTTGATACAGATCAAGAGGTAATGATTAATAGAAGCAGTTGGGGGCATTAGTATTACGGCGCGAGAGGTGAAATTCTTAGACCGTCGTAAGACTAACTAAAGCGAAAGCATTTGCCAAGGATGTTTTCATTAATCAAGAACGAAAGTTAGAGGATCGAAGGCGATTAGATACCGCCCTAGTTCTAACTGTAAACGATGACAGCTAGCGATTGGGTGTCACTACATAATGGTGCACTCAGTAGCTTTCCGGGAAACTAAAGCTAGTTTCCGGGGGAAGTATGGTTGCAAAGTTGAAACTTAAAGGAATTGACGGAAGATTACCTCCAGGAATGGAATTTGCGGCTTAATTTGACTCAACACGGGAAAACTTACCAGGTCCGAACTCAAGTGGGTATGACAATTTGATAGCGTTTTCACGAATTTGAGGGTAGTGGTGCATGGCCGTTCAATACTAGTGTGCACTTTTCTCTTAGTAAGACGCCGTGATCCATTAGAAATTGATGCATACAATGTATATTGGGTCATCAATAGGGTATGAAGTTTA-TTGGAACAAATGGCGTGATCTTATACGGTCGCGTGTATTGTCTGGTAAGCATGACTGTCTGATGGATTTTAAAGTATCAATGATGGCATCTATCTGATCAACGGTGGTTAAATTTGGGATACCTTTTGGACCCGTCTTGAAACACGGACCAAGGAGTCTATCTAGTATGCGAGTAAATTGAAATCTATTTGCATAATAAACTTGACATGGGATTACGATCTTCCATCCCGGGGTATTTTCATCAACATATCATATGGAAAATATACCATGAGCACACTGGATACGACCCGAAAGATGGTGAACTATGCCTGATCAGGTCGAAGTCAGGGGAAACCCTGATGGAGGACCGAAGCAGTTCTGACGTGCAAATCGCGATGGGATTTAGCTAAATTCGTTCGAGTCAGTAAAAATATTGGCAGTTCCATGAAGAGTGTTGGAGAAGTGATGGCAATCGGTAGAAAATTCGAAGAAGCTTTCCAAAAAGCATTGCGTATGGTTGATGAGAATGTGAATGGATTTGATCCAAACTTGAAGCCAGTTAGTGACGARGAGCTGAAATCTCCAACAGATAGTCGCATGTTTGTATTGGCAGCAGCATTAAAGGCAGGATACTCGGTTGATAAATTGTATGATTTGACCAAAATTGACAAATGGTTCCTAGAAAAAATGAAGAATATTATTGAAATAACAATGGAATTAGAGAAGTTGAATTGTGACCTTCCAGAGAACTTGCTTCGTCATGCAAAGAATTTCGGATTCTCKGATAAACAAATTGCAAAATACATCAAGGGATCAGAATTGGCTGTACGAAAGCAGCGTCGTGAAAGCAACATTGTTCCATTTGTAAAGCAAATTGATACAGTTGCTGGTGAATGGCCTGCTACAACAAATTATTTGTAYTTGACATATAAYGCTACARRACATGATATTGAATTTAATGAAAAAATGATGATGGTAATTGGATCTGGTGTTTATAGAATTGGAAGTTCTGTTGAATTTGACTGGTGTGCTGTTGGATGTCTACGTGAATTGAGAAATATTGGAAAGAGAACCGTAATGGTCAACTATAATCCTGAAACCGTATCAACTGATTATGACATGAGCGATCGTCTGTACTTTGAAGAAATATCTTTCATATTATTAGTCAGGAAAGCGGAAAAAAGGAAACTTTTGGAACTTTAGGAATAATTTATGCAATACTCGCCATTGGTCTTTTAGGGTTTATTGTTTGAGCCCACCATATATTTACAGTAGGAATAGATGTAGACACACGAGCTTATTTTACGTCTGCTACAATAATTATTGCCGTACCCACAGGAATCAAAATTTTTAGTTGAATGGCCACCCTTCACGGAACACAAATTAATTATTCTCCATCTATTCTTTGAGCCTTAGGATTTGTATTTTTATTTACTGTAGGAGGTATTACTGGAGTAATTTTAGCTAACTCTTCTATTGATGTAATCCTACATGATACTTACTATGTTGTTGCTCACTTCCATTATGTACTTTCTATAGGAGCCGTCTTTGCCATTATAGCAGGATTTGTCCATTGATACCCTTTATTTACAGGATTAACTTTAAATGAAAATTGATTAAAGTCTCAATTTGTTATTATGTTTTTTGGAGTAAACTTAACATTTTTCCCTCAACATTTTTTAGGTCTTGCTGGTATACCCCGACGTTACTCTGACTACCCAGATGCATATACTGCTTGAAATATTATTTCTACTATTGGTTCCACAATTTCTATAATCGGAACATTATTTTTCGTTTTCATTATTTGAGAAAGTTT??GCTCATCTGTGAAGCTTACGATCTCATGAAATCATTAGGAATGGACCAAAAGGAAATGGCTGACACATTCACAGAATGGAACAAAGGAGAACTTGACTCATTCCTCATTGAAATCACCAGCAATATTCTCAACTATAAAGATAAGGATGGATATTTACTTGAACGTATTCGTGACACAGCTGGGCAAAAGGGAACTGGAAAATGGACAGCAATTGCTGCACTTCAATATGGAGTTCCAGTCACTCTAATTGGTGAGGCTGTCTTCGCTAGATGCCTCTCAGCACTTAAGGATGAACGTGTTCGTGCAAGTAAATTAATTAAAGGACCAGAAGGCAAGCCAATGGTTTCAAACAAGGCTGAATTCCTCAATCACATCAAGAATGCTCTCTACTGTGCTAAGATTGTCTCATATGCTCAAGGATTCATGCTTATGCGTGAAGCAGCTAAAGATTTTGGCTGGCACTTGAACTATGGTGGTATTGCATTGATGTGGCGTGGAGGATGCATCATCCGTAGTGTCTTCTTGGGCAACATCAAGGAAGCATTCACAAGAAATCCACAATTGTCAAATCTCCTCCTCGATGACTTCTTTAAGGCTGCAATTGTCAAGAATCAACAGTCATGGAGACAAGTTGTCGCTAATGCAACACTTTGGGGCATTCCAGTTCCAACAATGTCAGCTGCTCTTGCATTCTATGACGGATATCGTACGGAGAGA??????????????????????????????CATGGACAAATATTAGTACTTACRTATCCACTTATTGGTAATTATGGCGTGCCAACTGAAGATGAATTTGATGAAAATGAAATAATAAAAAATTTTGAATCAAACAATAAAATTTGGGTATCTGGATTGATTGTTGGTGAACTATGTGACGTTCCATCGCATTGGCGTCTAAAATACAAACTTTCTGAATGGATGGAAAAGCACAACATTGCAGGTATCAGTGGAATTGATACAAGRGCACTGACAAAAAATATTCGAGAAAATGGAACCATCYTGGGAAAAATTGTTCAACAACCTTCCGGTCCATTCCTTGGAATTGAATTCAATGATCAAAATGAGAGAAATTTAGTTGCTGAAGTGTCTACGAAGAAAATTATAACATATAATCCGAATGGAAATCCAAGAATTTGCGTTGTCGATTGTGGATCAAAATTGAATCAAATTCGTTGCTTCATCAATCGTGGAGCACGTGTTGATGTTGTGCCATGGGATTATGAACTGAATCCTAAGAACTTTGATGGCTTATTCTTAAGTAACGGACCAGGTGACCCTGCTACGTGCCATAAAACAGTCAAGAACATTCAGCAGGTACTTGTCTCAGGCAAAGAAAAACCAATTTTTGGTATTTGTTTGGGACATCAATTATTAGCAACWGCAGTTGGYTGTAAAACTTACAAATTAAAATATGGCAACAGAGGACATAACTTACCTGCACTTCATCATGGCTCAAATCGATGCTTTATGACTTCACAAAATCACGGATTTGCGGTTGATGTTTCACTGATTGATCAAACGAATTTCGAGCCTCTTTTTACAAACTTGAATGAT
	Chironomus_sp._1_ChV1             GGAGGTAGTGACGAAAAATAACAATATAGAACTAGTTAACTATGTTCTGTAATTGGAATGAATCAAGTTTAAATCCTTTAATGAGGATCAAGTGGAGGGCAAGTCTGGTGCCAGCAGCCGCGGTAATTCCAGCTCCACTAGCGTATGTTAAAATTGTTGCGGTTAAAACGTTCGAAGTTGATTATTGTCCAGTTCGGGTGTGACATCATCAAT-AAATGATTGTCATCACTTTCCGGTTACTTGGACTATATGACTGAACAAAATGAATAGCATTGATGTCTTTCACTAGACTAGATGTCTATTTAGTTCGGCTTACTTTTACCTTGAACAAATTAAAGTGCTCAAAGCAGGCTTATATGCTTGAATAGTTTTGCATGGAATAATGGAAAAAGACCTCGGTCTTATTTTTCTATTGGTTTGATACAGATCAAGAGGTAATGATTAATAGAAGCAGTTGGGGGCATTAGTATTACGGCGCGAGAGGTGAAATTCTTAGACCGTCGTAAGACTAACTAAAGCGAAAGCATTTGCCAAGGATGTTTTCATTAATCAAGAACGAAAGTTAGAGGATCGAAGGCGATTAGATACCGCCCTAGTTCTAACTGTAAACGATGACAGCTAGCGATTGGGTGTCACTACATAATGGTGCACTCAGTAGCTTTCCGGGAAACTAAAGCTAGTTTCCGGGGGAAGTATGGTTGCAAAGTTGAAACTTAAAGGAATTGACGGAAGATTACCTCCAGGAATGGAATTTGCGGCTTAATTTGACTCAACACGGGAAAACTTACCAGGTCCGAACTCAAGTGGGTATGACAATTTGATAGCGTTTTCACGAATTTGAGGGTAGTGGTGCATGGCCGTTCAATACTAGTGTGCACTTTTCTCTTAGTAAGACGCCGTGATCCATTAGAAATTGATGCATGCAATGTATATTGGGTCATCAATAGGGTATGAAGTTTA-TCGGAACAAATGGCGTGATCTTATACGGTCGTGTGTATTGTCTGGTAAGCATGACTGTCTGATGGATTTTAAGGTATCACTGATGGCATCTGTCTGATCAACGGYGGTTAAATTTGGGATACCTTTTGGACCCGTCTTGAAACACGGACCAAGGAGTCTATCTAGTATGCGAGTAAATTGAAATCTATTTGCATAATAAACTTGACATGGGATTACGATCTTCCATCCCGGGGTATTTTTATCAACATATCATATGGAAAATATACCATGAGCACACTGGATACGACCCGAAAGATGGTGAACTATGCCTGATCAGGTCGAAGTCAGGGGAAACCCTGATGGAGGACCGAAGCAGTTCTGACGTGCAAATCG??????????????????????????????????????????????????????AAGAGTGTTGGTGAGGTRATGGCAATCGGTAGAAAATTCGAAGAAGCTTTCCAAAAAGCATTGCGTATGGTCGATGAGACTGTAAATGGATTTGATCCCAACCTAAAGCCAGTTAGTGAGGAAGAGTTGACATCCCCAACAGATAAGCGCATGTTTGTGTTGGCAGCTGCTTTAAAAGCAGGATACWGCGTTGACAAATTGTATGATTTAACAAAAATCGATAAGTGGTTCTTAGAGAAAATGAAGAATATTATTGACATAACAATGGAACTAGAGAAGTTGAACTGTGACCTTCCAGAAAACCTACTTCGTCATGCAAAGAAYTATGGATTCTCCGATAAACAAATTGCAAAATATATTAAAGGATCAGAATTAGCCGTACGAAAGCAGCGTCGTGAAAGCAACATTGTTCCATTTGTAAAGCAAATTGATACAGTTGCTGGTGAATGGCCTGCAGCAACAAATTATTTRTATTTAACATACAATGCCACAGAACATGATCTTGAATTTAATGAACAAATGATGATGGTAATTGGATCTGGTGTCTACAGAATTGGAAGTTCTGTTGAATTTGACTGGTGTGCTGTTGGATGTTTACGCGAACTGAGAAATATTGGAAAGAGAACMATAATGGTCAACTATAATCCTGAAACMGTATCAACTGATTATGACATGTGCGATCGTTTGTACTTTGAAGAAATATCCTTCATATTATTAGCCAAGAAAGTGGAAAAAAGGAAACCTTTGGTACTTTAGGTATAATTTATGCTATACTAGCTATTGGTTTATTAGGATTTATTGTGTGAGCACATCACATGTTTACAGTAGGTATAGATGTTGATACTCGAGCTTATTTTACATCAGCTACAATAATTATTGCTGTTCCTACCGGTATTAAAATTTTTAGTTGAATAGCAACTCTCCATGGAACACAAATTAATTATTCTCCATCTATTCTTTGAGCTTTAGGGTTTGTATTTTTATTTACTGTTGGGGGTATTACAGGTGTAATCCTGGCTAATTCATCAATTGACGTAATTCTCCATGATACATATTATGTTGTTGCTCATTTTCATTATGTCCTTTCAATAGGGGCAGTATTTGCAATTATAGCAGGCTTTGTTCACTGATACCCATTATTTACAGGCTTAACTTTAAATGAAAATTGATTAAAGTCACAATTTGTTATTATATTTTTTGGAGTAAATTTAACATTTTTCCCACAACATTTTTTAGGACTTTCAGGCATGCCCCGACGATATTCAGATTACCCAGATGCATACACTGCTTGAAATATTATTTCAACTGTAGGATCTACAATTTCTATAATTGGTACTTTATTTTTCGTTTTTATTATTTGAGAAAGTTT???????????????????????????????????????????????????????????????????????????????????????????????????????????????????????????????????????????????????????????????????????????????????????????????????????????????????????????????????????????????????????????????????????????????????????????????????????????????????????????????????????????????????????????????????????????????????????????????????????????????????????????????????????????????????????????????????????????????????????????????????????????????????????????????????????????????????????????????????????????????????????????????????????????????????????????????????????????????????????????????????????????????????????????????????????????????????????????????????????????????????????????????????????????????????????ATATTAGTACTTACGTATCCACTTATTGGTAATTATGGTGTGCCATCTGAAGAAGAATTTGATGAGAATGAAATTATAAAGAATTTTGAATCGAATAATAAAATTTGGGTATCTGGATTGATTGTTGGTGAACTATGTGACGCTCCATCGCATTGGCGTCTAAAATACAAACTTTCTGAATGGATGGAAAAGCACAACATTGCAGGTATCAGTGGAGTCGATACWAGAGCACTTACAAAGAATATTCGAGAAAATGGAACTGTTTTGGGAAAAATTGTTCAGCAACCGTCCGGTCCATTYYTGGGCATTGAATTYAACGATCAAAATCAGAGAAACTTAGTTGCTGAAGTTTCTACGAAAAAAGTTGTAACGTACAATCCTAATGGAAGTCCAAGAATTTGTGTTGTCGATTGTGGAGCAAAATTGAATCAAATTCGTTGCTTCATCAATCGTGGAGCGCGTGTAGACTTAGTGCCATGGGATTATGAACTGAATCCTAAGAACTTTGACGGCTTATTCTTAAGTAACGGACCAGGTGACCCTGCTACGTGCCATAAAACAGTCAAGAACATTCAGCAGGTACTTGTCTCTGACAAAGAAAAACCAATTTTCGGTATTTGTTTGGGACATCAATTATTAGCAACAGCAGTAGGCTGTAAAACTTACAAATTAAAATACGGCAACAGAGGACATAACCTACCTGCTCTCCATCATGGCTCAAATCGATGCTTTATGACTTCTCAAAATCACGGATTTGCGGTTGATGTCACACTGATTGATCAAACGAATTGTGAGCCTCTTTTTACAAACTTGAATGAT
	Chironomus_tentans_CH323          GGAGGTAGTGACGAAAAATAACAATATAGAACTAGTTAACTATGTTCTGTAATTGGAATGAATCAAGTTTAAATCCTTTAATGAGGATCAAGTGGAGGGCAAGTCTGGTGCCAGCAGCCGCGGTAATTCCAGCTCCACTAGCGTATGTTAAAATTGTTGCGGTTAAAACGTTCGAAGTTGATTATTGTCCAGTGCGGGTGTGACATCATCAAG-AAATGATTGTCATCACTTTCCGGTTACTTGGACTATATGACTGAACAAAATGAATAGCATTGATGTCTTTCACTAGACTAGATGTCTATTTAGTTCGGCTTACTTTTACCTTGAACAAATTAAAGTGCTCAAAGCAGGCTTATATGCTTGAATAGTTTTGCATGGAATAATGGAAAAAGACCTCGGTCTTATTTTTCTATTGGTTTGATACAGATCAAGAGGTAATGATTAATAGAAGCAGTTGGGGGCATTAGTATTACGGCGCGAGAGGTGAAATTCTTAGACCGTCGTAAGACTAACTAAAGCGAAAGCATTTGCCAAGGATGTTTTCATTAATCAAGAACGAAAGTTAGAGGATCGAAGGCGATTAGATACCGCCCTAGTTCTAACTGTAAACGATGACAGCTAGCGATTGGGTGTCACTACATAATGGTGCACTCAGTAGCTTTCCGGGAAACTAAAGCTAGTTTCCGGGGGAAGTATGGTTGCAAAGTTGAAACTTAAAGGAATTGACGGAAGATTACCTCCAGGAATGGAATTTGCGGCTTAATTTGACTCAACACGGGAAAACTTACCAGGTCCGAACTCAAGTGGGTATGACAATTTGATAGCGTTTTCACGAATTTGAGGGTAGTGGTGCATGGCCGTTCAATACTAGTGTGCACTTTTCTCTTAGTAAGACGCCGTGATCCATTAGAAATTGATACATACAATGTATATTGGGTCATCAATAGGGTATGAAGTTTA-TTGGAACAAATGGCATGATCTTATACGGTCGTGTGTATTGTCTGGTAAGCATGACTGTCTGATGGATTTTAAAGTATCAATGATGGCATCTATCTGATCAACGGTGGTTAAATTTGGGATACCTTTTGGACCCGTCTTGAAACACGGACCAAGGAGTCTATCTAGTATGCGAGTAAATTGAAATCTATTTGCATAATAAACTTGACATGGGATTACGATCTTCCATCCCGGGGTATTTTCATCAACATATCATATGGAAAATATACCATGAGCACACTGGATACGACCCGAAAGATGGTGAACTATGCCTGATCAGGTCGAAGTCAGGGGAAACCCTGATGGAGGACCGAAGCAGTTCTGACGTGCAAATCGAGATGGGATTTAGCAAAATTCGTTCGAGTCAGYAAAAATATTGGCAGCTCTATGAAGAGTGTTGGTGAAGTTATGGCAATTGGTAGAAAATTTGAAGAAGCTTTCCAAAAAGCACTCCGYATGGTTGATGAAAATGTTAAYGGATTCGATCCAAATTTGAAGTCAGTWAGTGAAGAAGAGTTGAAATCYCCAACAGATAAGCGTATGTTTGTATTGGCAGCTGCATTAAAGGCAGGATACACCGTTGATAAATTGTATGATTTGACAAGAATCGACAAGTGGTTCTTAGAAAAAATGAAGAATATCATTGAAATAACTATGGAACTAGAGAAGTTGAATTGTGATCTTCCTGAAAATCTTCTTCGTCATGCAAAAAATTAYGGATTTTCTGATAAGCAAATTGCAAAGTATATCAAGGGATCAGAATTAGCAGTTCGAAAGCARCGTCGTGAAAGTAACATTGTCCCATTTGTTAAACAAATCGACACAGTTGCAGGTGAATGGCCTGCCACAACAAATTATTTATATTTRACATATAACGCCGCAGAACATGATGTTGAATTTAACGAACAAATGATGATGGTWATTGGATCTGGTGTTTATAGAATTGGAAGTTCTGTTGAATTTGACTGGTGTGCYGTTGGATGTTTACGTGAACTAAGAAATATTGGAAAGAGAACAATTATGGTCAACTATAATCCTGAAACTGTCTCAACTGATTATGACATGTGCGATCGCTTATACTTTGAAGAAATATCTTTCATATTATTAGCCAAGAAAGTGGAAAAAAGGAAACATTTGGAACACTAGGAATAATCTATGCTATACTTGCTATTGGTTTATTGGGTTTTATTGTTTGAGCTCATCATATGTTTACAGTTGGAATAGACGTGGATACTCGGGCATATTTTACTTCAGCTACAATAATTATTGCAGTTCCAACAGGAATTAAAATTTTTAGTTGATTAGCAACTCTTCATGGAACACAAATTAATTATTCTCCATCTATTTTATGAGCCTTAGGATTTGTGTTTCTATTTACTGTTGGTGGTATTACAGGAGTAATTTTAGCAAATTCTTCAATTGATGTAATTCTTCATGACACTTATTATGTAGTTGCTCACTTTCACTATGTTCTTTCTATAGGAGCCGTATTTGCTATTATAGCAGGATTTGTGCACTGATATCCACTATTTACAGGATTAACATTAAATGAAAACTGACTAAAATCACAATTTGCTATAATATTCTTTGGAGTAAATTTAACCTTTTTCCCACAACACTTTTTAGGACTTGCTGGTATACCACGACGGTACTCAGACTATCCAGATGCTTACACAGCATGAAATATTATTTCAACAATCGGTTCAACAATTTCAATAATTGGAACACTATTCTTTGTTTTTATTATTTGAGAAAGTTT??GCTCATCTGTGAAGCTTACGATCTCATGAAATCTCTAGGAATGGGTCAAAAGGAAATGGCTGACACATTYACAGAATGGAACAAAGGAGAACTTGACTCATTCCTTATTGAAATCACCAGCAATATTCTCAATTATAAAGATAAGGATGGATACTTACTTGAACGCATCCGTGAYACAGCTGGACARAAAGGAACTGGAAAATGGACAGCAATTGCTGCACTTCAATATGGCGTTCCTGTCACTCTAATTGGTGAGGCTGTCTTTTCAAGATGTCTCTCAGCACTTAAAGATGAACGTGTCCGTGCAAGTAAATTGATCCACGGACCAGACACTAAGCCAATGGTCCAAAATAAGGCTGAATTCCTYAATCACATCAAGAATGCTCTTTACTGCGCCAAAATTGTCTCATATGCTCAAGGATTCATGCTTATGCGTGAAGCAGCWAAGGAAAATGGCTGGCACTTGAACTATGGCGGTATTGCATTGATGTGGCGTGGAGGTTGCATCATCCGCAGTGTCTTCTTGGGCAATATTAAGGAAGCATTCACAAGAAATCCACAACTCTCAAATCTCCTCCTCGATGACTTCTTTAAGGCTGCAATTGTTAAGAATCAACACTCRTGGAGACAAGTTGTYGCTAATGCAACACTTTGGGGCATTCCAGTTCCAACAATGTCAGCTGCTCTTGCATTCTTTGATGGATATCGTTCGGAGAGACTTCCAGCTAATCTCTTRCAAGCTCAACGTCATCGACAAATATTGGTACTTACGTATCCACTTATTGGTAATTATGGTGTGCCAACTGAAGATGAATTTGATGAAAATAATATTATAAAGAATTTTGAATCAAATAAYAAAATTTGGGTATCTGGATTGATTGTTGGAGAACTTTGTGACACYCCRTCGCATTGGCGTCTAAAATACAAACTTTCTGAATGGATGGAAAAGCACAACATTGCAGGTATCAGTGGAATCGATACAAGAGCACTWACAAAGAATATTCGAGAAAATGGAACCATTTTGGGAAAAATTATTCAACAACCATCCGGGCCATTCCTTGGYCTTGAATTYAAAGATCAAAACGCGAAAAATTTAGTWGCCGAAGTTTCCACGAAAAAAATTGTKACTTACAATCCTAATGGAAGTCCAAGAATTTGTGTTGTCGACTGTGGATTAAAATTGAATCAAATTCGCTGTTTTGTCAATCGTGGAGCACGTGTAGATATTGTGCCATGGGATCATGTATTACATCCTGATCAATTTGATGGTTTATTCCTGAGTAATGGACCAGGTGATCCTGCTAAGTGCCATAAAACGGTCAAGAATATTCAGCATGTACTTATCTCTGACGATGAAAAGCCAATTTTTGGTATTTGTTTGGGACATCAATTATTGGCAACTGCCGTTGGCTGTAAAACTTACAAATTGAAATATGGCAACAGAGGACATAATTTACCTGCACTTCATCATGGCACAAGCCGTTGCTTTATGACTTCACAAAATCATGGATTTGCRGTTGACGTTTCATTGATTGATCAAACAAATTTTGAGCCACTTTTTACAAACTTGAATGAT
	Conochironomus_sp._1_TH59         GGAGGTAGTGACGAAAAATAACAATATAGAACTAGTTAACTATGTTCTGTAATTGGAATGAATCAAGTTTAAATCCTTTAATGAGGATCAAGTGGAGGGCAAGTCTGGTGCCAGCAGCCGCGGTAATTCCAGCTCCACTAGCGTATGTTAAAATTGTTGCGGTTAAAACGTTCGAAGTTGATCATTGTCCAGTACGGGTGTGACATCATATAT-ATGTGATTGTCATCACTTTCCGATTACTTGGACTATATGACTGAACAAAATGAATAGCATTGATGCCTTTCATTAGGCTAAATGTCTATTTAGTTCGGCTTACTTTTACCTTGAACAAATTAAAGTGCTCAAAGCAGGCTCATATGCTTGAATAGTTTTGCATGGAATAATGGAAAAAGACCTCGGTCTTATTTTTCTATTGGTTTGATACAGATCAAGAGGTAATGATTAATAGAAGCAGTTGGGGGCATTAGTATTACGGCGCGAGAGGTGAAATTCTTAGACCGTCGTAAGACTAACTAAAGCGAAAGCATTTGCCAAGGATGTTTTCATTAATCAAGAACGAAAGTTAGAGGATCGAAGGCGATTAGATACCGCCCTAGTTCTAACTGTAAACGATGACAGCTAGCGATTGGGTGTCACTACATAATGGTGCACTCAGTAGCTTTCCGGGAAACTAAAGCTAGTTTCCGGGGGAAGTATGGTTGCAAAGTTGAAACTTAAAGGAATTGACGGAAGATTACCTCCAGGAATGGAGCTTGCGGCTTAATTTGACTCAACACGGGAAAACTTACCAGGTCCGAACTCAAGTGGGTATGACAATTTGACAGCGTTTTCACGAATTTGAGGGTAGTGGTGCATGGCCGTTCAATACTAGTGTGCACTTTTCTCTTAGTAAGACATCGTGATCCATTAGAAATTGATACATACAATGTATATTAAATCATCAATAGGATATGAAGTTTATTCGGAACAAATGGCATAATCTTTAACGGTTGTGTGTATTGTCTGGTAAGCATGATTGTCTGATGGATTTTAAAGTATTATTAATGGCATTTATCTGATCAACGATGGTTAAATTTGGGATACCTTTTGGACCCGTCTTGAAACACGGACCAAGGAGTCTATCTAGTATGCAAGTAAATTGAAATCTATTTGCATAAGAAACTTGAC--GGGATTACGATCTTCCATCCCGGAGTATTTTCATCAACATATCATATGGAAAGTATATCATGAGCACACTGGATACGACCCGAAAGATGGTGAACTATGCCTGATCAGGTTGAAGTCAGGGGAAACCCTGATGGAGGACCGAAGCAGTTCTGACGTGCAAATCG???????????????AAATTTATTCGTGTGAGTAAAAATATTGGTAGTTCAATGAAAAGTGTTGGTGAGGTGATGGCAATTGGACGAAAATTTGAGGAAGCATTTCAGAAAGCATTAAGAATGGTTGATGAAAATATAAATGGCTTTGATCCAAATATTAAAGATATAAATGATGATGAATTAACAGCACCAACTGATAAGAGAATGTTTGTTCTTGCTGCATCACTTAAAGCTGGCTATTCAGTTGATAAACTTTATGATCTTACAAAAATTGATCGTTGGTTTTTACAAAAAATGAAAAATATTAATGATTTAACAATGAAATTGGAAAATTTAAGCTCACCATTGTCAGTAGATATGCTTGATAATGCAAAAAAAATGGGATTTTCTGATAAACAAATAGCAGTTGCAATTAAAAGTTCAGAATTGGCAGTAAGAAAGCAACGTCGTGAAAATAAAATATTACCATTTGTTAAGCAAATTGATACTGTTGCTGGTGAATGGCCAGCAACAACAAATTATCTTTACTTTACATATAATGCATCAGAACATGATATTGAATTTGAACATGAACATGTAATGGTTATTGGTTCTGGTGTTTATCGTATTGGAAGCTCAGTGGAATTTGATTGGTGCGCATGTGGATGTTTAAGGGAATTGAGAAAAATGGGACGTAAAACAATTATGGTAAATTATAATCCAGAAACAGTATCAACTGATTATGATATGTGTGATCGTCTTTATTTTGAAGAAATATCA??CATATTATTAGTCAAGAAAGTGGAAAAAAGGAAACTTTTGGAACTTTAGGAATAATTTATGCTATATTAGCTATTGGATTATTAGGTTTTATTGTTTGAGCTCATCATATGTTTACTGTGGGGATAGATGTTGATACTCGAGCTTATTTTACTTCAGCAACAATAATTATTGCTGTACCAACAGGAATTAAAATTTTCAGTTGACTAGCTACTCTTCATGGAACTCAAATTAACTATTCTCCGTCTATTTTATGAGCTTTAGGATTTGTGTTTCTCTTCACAGTAGGAGGAATTACAGGAGTAATTCTATCTAATTCTTCTATTGATGTAATCTTACACGATACTTATTATGTTGTTGCCCATTTACATTATGTTTTATCAATAGGAGCTGTATTTGCTATTATAGCAGGATTCGTCCACTGATACCCACTATTAACTGGTTTAACATTAAATGAAAAATGATTAAAGTCTCAATTTGCTATAATGTTTTTTGGGGTTAATTTAACTTTCTTCCCACAACATTTCTTAGGATTAGCAGGTATACCTCGACGATATTCAGATTACCCAGATGCTTATACAGCTTGAAATATTATTTCTTCGATCGGTTCAATAATTTCTGTAGTAGGAACATTATTTTTCATTTTTATTATTTGAGAAAGTTT??????????????????????????????????????????????????????????????????????????????????????????????????????????????????????????????????????????????????????????????????????????????????????????????????????????????????????????????????????????????????????????????????????????????????????????????????????????????????????????????????????????????????????????????????????????????????????????????????????????????????????????????????????????????????????????????????????????????????????????????????????????????????????????????????????????????????????????????????????????????????????????????????????????????????????????????????????????????????????????????????????????????????????????????????????????????????????????????????????????????????????????????????????????????????????????TTAGTCTTAACGTACCCACTTATTGGAAATTACGGTGTTCCTACTGATAATGAATTTGATGAAAATCAATTGATAAAATATTTTGAGTCGAATAATAAAATTTGGATATCTGGTTTAATTGTTGGTGAATTATGTGATTCACCATCACATTGGCGTAGTAAGTATAAACTTGCTGAATGGATGGAAAAACATAATATCGCAGGTATAAGTGGAATTGATACTCGAGCTTTGACAAAAAAAATTCGCGAAAGTGGAACAATTTTGGGAAAAATTATTCAACAACCGTCTGGTCCATTTTTGGGACTTGATTTTAAAGATCAAAACGAAAGGAATTTGGTAGCTGAAGTTTCAACAACTAAAATTATTACGTACAATCCAAGTGGATCACCAAGAATTTGTGCCATTGATTGTGGTCTAAAATTAAATCAAATTCGTTGCTTCCTTGATCGAGGAGCTCGAGTAGATGTTGTGCCATGGGATCATAAATTAAATCCAAATGAATTTGATGGTTTATTTTTAAGCAATGGTCCAGGTGATCCAAAAATGTGCCATAAAACAGTAATACAAATTCAACAGGTAATTGCTCWGAAAGGCACAAAACCAATATTTGGTATTTGCTTGGGTCATCAACTTTTGTCAACTGCAATTGGATGCAATACATACAAAATGTTATATGGTAATCGTGGTCATAATTTACCTGCATTACATCATGGTTCAAACCGCTGTTTTATGACATCACAAAATCATGGTTTTGCTGTWGATGTTAATACATTGGATAAGAATAATTGGGAA????????????????????????
	Dicrotendipes_flexus_CHCH176      GGAGGTAGTGACGAAAAATAACAATATAGAACTAGTTAACTATGTTCTGTAATTGGAATGAATCAAGTTTAAATCCTTTAATGAGGATCAAGTGGAGGGCAAGTCTGGTGCCAGCAGCCGCGGTAATTCCAGCTCCACTAGCGTATGTTAAAATTGTTGCGGTTAAAACGTTCGAAGTTGATTATTGTCCAGTGCGGGTGTGACATCATCAAG-AAATGATTGTCATCACTTTCCGGTTACTTGGACTATATGACTGAACAAAATGAATAGCATTGATGTCTTTCACTAGACTAGATGTCTATTTAGTTCGGCTTACTTTTACCTTGAACAAATTAAAGTGCTCAAAGCAGGCTTATATGCTTGAATAGTTTTGCATGGAATAATGGAAAAAGACCTCGGTCTTATTTTTCTATTGGTTTGATACAGATCAAGAGGTAATGATTAATAGAAGCAGTTGGGGGCATTAGTATTACGGCGCGAGAGGTGAAATTCTTAGACCGTCGTAAGACTAACTAAAGCGAAAGCATTTGCCAAGGATGTTTTCATTAATCAAGAACGAAAGTTAGAGGATCGAAGGCGATTAGATACCGCCCTAGTTCTAACTGTAAACGATGACAGCTAGCGATTGGGTGTCACTACATAATGGTGCACTCAGTAGCTTTCCGGGAAACTAAAGCTAGTTTCCGGGGGAAGTATGGTTGCAAAGTTGAAACTTAAAGGAATTGACGGAAGATTACCTCCAGGAATGGAATTTGCGGCTTAATTTGACTCAACACGGGAAAACTTACCAGGTCCGAACTCAAGTGGGTATGACAATTTGATAGCGTTTTCACGAATTTGAGGGTAGTGGTGCATGGCCGTTCAATACTAGTGTGCACTTTTCTCTTAGTAAGACGCCGTGATCCATTAGAAATTGATACATACAATGTATATTGGGTCATCAATAGGGTATGAAGTTTA-TTGGAACAAATGGCATGATCTTTCACGGTTGTGTGTATTGTCTGGTAAGCATGACTGTCTGATGGATTTTAAAGTATTAATGATGGCATCTGTCTGATCAACGGCGGTTAAATTTGGGATACCTTTTGGACCCGTCTTGAAACACGGACCAAGGAGTCTATCTAGTATGCGAGTAAATTGAAATCTATTTGCATAATAAACTTGACATGGGAATACGATCTTCCATCCCGGGGTATTTTTATCAACATATCATATGGAAAATATACCATGAGCACACTGGATACGACCCGAAAGATGGTGAACTATGCCTGATCAGGTCGAAGTCAGGGGAAACCCTGATGGAGGACCGAAGCAGTTCTGACGTGCAAATCGCGCTGGGACTTGGCAAAGTTCGTCAGAGTCAGTAAGAATATTGGCAGTTCCATGAAGAGTGTCGGTGAAGTCATGGCAATAGGCAGAAAGTTCGAAGAAGCTTTYCAAAAAGCCTTACGTATGGTCGATGAAACTGTCAATGGATTTGATCCAAACATCAAGGCAGTGAGTGAGGAAGAGCTGAAAACTCCAACTGATAAGCGCATGTTTGTCTTAGCAGCAGCCTTAAAGGCTGGATATACAGTCGACAAGCTGTACGAATTAACTAAAATCGACAAGTGGTTCTTGGAAAARATGAAGAACATTATCACCATAACATTGGAACTWGAACAAYTGAATTGTGTCATTTCCGARAGTCTACTTCGTCATGCTAAAAATTATGGATTTTCGGACAAGCAAATTGCAAAGTATATCAAAGGATCAGAATTGGCAGTCCGYAAACAGCGTCGTGAATGTAACATATTTCCATTTGTAAAGCAAATTGATACCGTAGCTGGCGAATGGCCTGCCTCAACAAATTAYTTATATCTAACATACAATGCCTCAACACATGATGTCGAGTTTACGGAACAGATGATGATGGTAATTGGATCTGGTGTTTATAGAATTGGAAGTTCTGTAGAGTTTGATTGGTGTGCTGTTGGATGTTTGAGGGAATTAAGGAATCTGGGAAAGAAAACAATCATGGTCAATTATAATCCTGAGACTGTATCAACAGACTATGACATGTGTGACCGACTGTATTTTGAAGAAATTTCCTTCATATTATTAGACAAGAAAGAGGAAAAAAAGAAACATTTGGTACATTAGGAATAATTTATGCTATACTAGCAATTGGCCTTTTAGGTTTTATTGTATGAGCTCATCATATATTCACAGTAGGAATAGATGTTGATACACGTGCTTACTTTACTTCAGCTACAATAATTATTGCCGTACCAACAGGAATTAAAATTTTTAGTTGAATAGCAACTTTACATGGAACTCAAATTAACTATTCTCCTTCTATCCTTTGAGCCCTTGGTTTTGTATTTTTATTTACTGTAGGGGGAATCACAGGAGTAATTTTAGCTAATTCGTCTATTGATATTATTCTTCATGATACTTATTATGTTGTAGCTCATTTTCATTATGTACTTTCTATAGGAGCAGTATTTGCAATTATAGCAGGATTTGTACATTGATACCCTCTTCTAACAGGTCTTACTTTAAATGAAAATTGGTTAAAATCTCAATTCGGTATAATATTTTTTGGAGTAAATCTTACGTTTTTTCCTCAACATTTTTTAGGTCTTGCTGGAATACCACGACGATATTCAGATTATCCAGATGCATATACTTCTTGAAATATTATTTCTACAATTGGCTCAACAATTTCTATAATTGCTACTTTATTTTTCATTTTTATTATCTGAGAAAGTTT??ACTCATTTGYGAAGCTTATGATCTCATGAAATCTTTGGGAATGTCTCAAAAAGAAATGGCTGATACATTCACAGAATGGAACAAAGGCGAACTTGACTCATTCCTCATTGAAATAACATCAAGCATTCTCAACTACAAAGACAAAGATGGATATTTACTTGAGCGCATTCGAGATACAGCTGGTCAAAAAGGAACTGGTAAATGGACTGCTATTGCAGCACTTCAATATGGCGTTCCAGTCACTCTTATTGGCGAAGCTGTCTTCTCTCGCTGTCTCTCAGCTCTCAAAGAAGAACGTACACGTGCTAGTAAATTGATTCATGGACCAGAAGGAAAACCAATGGTCCAAAATAAGGCTGAATTTCTTAATCACATCAAAAATGCCTTGTATTGTGCAAAGATTGTTTCATATGCCCAAGGTTTTATGCTTATGCGTGAAGCAGCTAAGGAAAATGGCTGGCATTTGAATTATGGTGGTATTGCATTGATGTGGCGTGGAGGATGTATCATTCGAAGTGTTTTCTTAGGAAATATTAAAGAGGCATTTACAAGAAATCCACAACTGTCTAATCTGCTCCTCGATGACTTCTTTAAAGCAGCAATTACAAAGAACCAGCACTCATGGAGACAAGTTGTGTCAAACGCTACACTTTGGGGAATTCCAGTWCCTACCATGTCAGCTGCTCTTTCTTTCTTTGATGGATATCGTGCTGAAAGACTCCCAGCCAATCTATTACAAGCACAACGTCATGGACAAATTTTAGTACTTACATATCCATTAATCGGTAACTATGGTGTGCCAACGGAAGACGAATTTGATGAAAATGAAATAATTAAGAATTTTGAGTCGAACAATAAGATTTGGGTGTCTGGCTTGATAGTCGGTGAACTTTGTGATGTTCCATCACATTGGCGCTTAAAGTATAAACTCGCTGAATGGATGGAAAAACATAATATCGCTGGAATTAGTGGAATTGACACGAGAGCATTGACAAAGAAAATTCGAGAAAACGGAACAATTTTGGGCAAAATCATTCAACAGCCATCGGGTCCATTCCTTGGACTTGAATTTGCCGATCAAAATGAACGAAATTTAGTCGATGAAGTGTCGACAAAAAAAGTTGTGACTTACAATCCAAAAGGAAGTCCACGGATTTGTGCTGTCGATTGTGGATTAAAGTTGAATCAAATTCGTTGCTTCCTCAAACGCGGTGCACGTGTTGATGTTGTGCCATGGGATTATGAGATGAAACCTAAAGATTTTGACGGATTATTCTTGAGTAATGGACCAGGTGACCCTGCCATGTGCCATAAAACTGTTAAGAACATACAACAGGTACTTGTATCCGAACATGAAAAGCCAATTTTTGGTATTTGTTTGGGTCATCAATTATTGGCAACTGCTGTTGGTTGTAAAACATACAAGTTAAAGTATGGTAACAGAGGTCATAATTTGCCAGCAATTCATCATGGATCCAATCGATGCTTTATGACGTCACAAAATCATGGATTTGCRGTAGATGTAACACTTATTGACCAAACTAATTGGGAACCACTTTTCACAAACTTAAATGAT
	Dicrotendipes_nudus_CH275         GGAGGTAGTGACGAAAAATAACAATATAGAACTAGTTAACTATGTTCTGTAATTGGAATGAATCAAGTTTAAATCCTTTAATGAGGATCAAGTGGAGGGCAAGTCTGGTGCCAGCAGCCGCGGTAATTCCAGCTCCACTAGCGTATGTTAAAATTGTTGCGGTTAAAACGTTCGAAGTTGATTATTGTCCAGTACGGGTGTGACATCATCAAG-AAATGATTGTCATCACTTTCCGGTTACTTGGACTATTTGACTGAACAAAATGAATAGCATTGATGTCTTTCACTAGACTAGATGTCTATTTAGTTCGGCTTAATTTTACCTTGAACAAATTAAAGTGCTCAAAGCAGGCTTATATGCTTGAATAGTTTTGCATGGAATAATGGAAAAAGACCTCGGTCTTATTTTTCTATTGGTTTGATACAGATCAAGAGGTAATGATTAATAGAAGCAGTTGGGGGCATTAGTATTACGGCGCGAGAGGTGAAATTCTTAGACCGTCGTAAGACTAACTAAAGCGAAAGCATTTGCCAAGGATGTTTTCATTAATCAAGAACGAAAGTTAGAGGATCGAAGGCGATTAGATACCGCCCTAGTTCTAACTGTAAACGATGACAGCTAGCGATTGGGTGTCACTACATAATGGTGCACTCAGTAGCTTTCCGGGAAACTAAAGCTAGTTTCCGGGGGAAGTATGGTTGCAAAGTTGAAACTTAAAGGAATTGACGGAAGATTACCTCCAGGAATGGAATTTGCGGCTTAATTTGACTCAACACGGGAAAACTTACCAGGTCCGAACTCAAGTGGGTATGACAATTTGATAGCGTTTTCACGAATTTGAGGGTAGTGGTGCATGGCCGTTCAATACTAGTGTGCACTTTTCTCTTAGTAAGACGCCGTGATCCATTAGAAATTGATACATACAATGTATATTGGGTCATCAATAGGTCATGAAGTTTA-TCGGAACAAATGGCATGATCTTTAACGGTCGTGTGTATTGTCTGGTAAGCATGACTGTCTGATGGATTTTAAAGTATCAATGATGGCATCTGTCTGATCAACGGCGGTTAAATTTGGGATACCTTTTGGACCCGTCTTGAAACACGGACCAAGGAGTCTATCTAGTATGCGAGTAAATTGAAATCTATTTGCGTAATAAACTTGACATGGGATTACGATCTTCCATCTCGGGGTATTTTTATCAACATATCATATGGAAAATATACCATGAGCACACTGGATACGACCCGAAAGATGGTGAACTATGCCTGATCAGGTCGAAGTCAGGGGAAACCCTGATGGAGGACCGAAGCAGTTCTGACGTGCAAATCGCGCTGGGATCTTGCAAAATTCGTTCGAGTCAGTAAGAATATTGGCAGCTCCATGAAGAGTGTTGGTGAAGTTATGGCAATTGGACGAAAATTCGAAGAAGCCTTCCAAAAAGCTTTACGAATGGTCGATGAAAGTGTCAATGGATTTGATCCAAATTTAAAGCCAGTAAGYGARGAAGAGCTGAAAAGTCCAACTGACAAGAGAATGTTTGTTTTGGCAGCTGCTTTAAAAGCTGGATATACAGTTGACAGGCTTTATGAATTAACGAAAATCGACAAGTGGTTCTTGGAAAAGATGAAGAACATCATTGACATAACTATGGAACTAGAAAAACTTAACTGTGCCATTCCTGAAAGTCTTCTYCGACATGCCAAGAACTTTGGATTTTCAGACAAACAAATTGCAAAGTACATCAAGGGATCGGAACTAGCTGTCCGAAAGCAACGTCGTGAATGTAACATATTTCCGTTCGTCAAGCAAATTGATACAGTCGCCGGTGAATGGCCTGCCTCAACAAATTATTTATATTTGACATATAATGCCTCAACACATGAYGTCGAGTTCACGGAGCAGATGATGATGGTAATTGGATCTGGTGTTTATAGAATTGGAAGCTCTGTTGAATTTGATTGGTGTGCTGTTGGATGTTTGAGAGAATTGAGGAATCTTGGAAAGAGTACAATTATGGTAAATTATAATCCTGAGACTGTATCTACTGATTATGACATGTGTGACCGGCTGTATTTTGAGGAAATTTCATTCATATTATTAGACAAGAAAGAGGGAAAAAAGAAACATTTGGGACATTAGGAATAATTTATGCCATACTAGCTATTGGACTATTAGGATTTATTGTATGAGCTCATCATATATTTACAGTAGGAATAGACGTAGATACACGAGCATATTTCACATCGGCCACAATAATTATTGCTGTACCTACTGGAATTAAAATTTTTAGTTGAATAGCTACACTTCATGGAACCCAAATTAATTATTCTCCATCAATTTTATGAGCACTAGGATTTGTATTTTTATTTACTGTTGGAGGAATTACAGGGGTTATCTTAGCTAATTCTTCTATTGACGTAATTTTACATGATACTTATTATGTTGTTGCTCATTTTCATTATGTTCTTTCTATAGGAGCTGTATTTGCTATTATAGCTGGATTTGTTCATTGATACCCCTTATTAACAGGATTAACTTTAAATGAAAATTGATTAAAATCTCAATTCACAATAATATTCTTTGGTGTCAATTTAACCTTTTTTCCACAACACTTTTTAGGATTAGCAGGCATACCACGACGATATTCTGACTATCCTGATGCTTACACTTCATGAAATATTATCTCTACAATTGGATCAACAATTTCAATAATAGCAACATTATTTTTTATTTTTATTATTTGAGAAAGATT???????????????????????????ATGAAGTCTTTGGGTATGTCCCAAAAGGAAATGGCCGAAACATTCACGGAATGGAACAAGGGTGAACTCGATTCGTTCCTTATTGAAATCACATCAAGCATCCTCAACTATAAGGACAAGGATGGATACTTACTCGAGCGTATTCGTGATACAGCTGGACAAAAAGGAACTGGAAAATGGACAGCCATCGCTGCCTTACAATATGGAGTTCCAGTCACACTCATTGGCGAGGCTGTTTTCTCACGATGCCTTTCAGCCCTTAAGGATGAACGTGTCCGTGCTAGTAAAATAATTAATGGACCTGATGGTAAACCAATGGTTCCAAATAAGGCTGAATTCCTCAATCACATCAAGAATGCCTTGTATTGCGCCAAAATCGTCTCATATGCCCAAGGATTCATGTTGATGCGCGAGGCTGCAAAGGAGAATGGCTGGCATTTGAATTATGGCGGTATTGCCTTGATGTGGCGTGGTGGCTGCATCATCCGTAGTGTCTTCCTTGGAAATATTAAGGAAGCCTTCACGAGAAATCCACAGCTATCGAATCTCCTCCTCGATGACTTCTTTAAGGCTGCCATCACAAAGAATCAGCACTCGTGGCGTCAGGTCGTGTCCAATGCAACACTTTGGGGTATTCCAGTTCCATGCATGTCAGCTGCTCTCTCATTCTTTGATGGATATCGTTCTGAGAGACTTCCAGCTAACTTGTTGCAAGCACAACGTCATGGACAAATTTTAGTACTYACATATCCATTAGTCGGYAACTATGGCGTACCATCRGAAGAAGAATTTGATGAGAATGAAATMGTTAAGAATTTTGAGTCAAAYAATAAGATTTGGATATCCGGGCTGATTGTCGGTGAATTRTGTGACGTTCCATCGCATTGGCGTTTAAAATACAAACTTGCTGAATGGATGGAAAAACATGGAATTGCTGGAATCAGCGGAATTGACACGAGAGCATTGACAAAGAATATTCGAGAAAATGGAACAATTTTGGGTAAAATCATTCAACAACCATCTGGTCCATTCCTTGGTCTTGAATTTGCCGATCAAAATGAAAGAAATTTGGTAGCTGAAGTATCGACRAAGAAAGTTGTGACTTATAATCCTAAAGGAAGTCCAAGGATTTGTGCTGTTGAYTGTGGATTAAAATTGAATCAAATWCGTTGCTTCCTTAAACGTGGAGCACGTGTTGATGTYGTTCCATGGGATTATGAGATGAAGCCTAAAGACTTTGACGGATTATTTTTGAGTAACGGACCAGGTGACCCTGCAATGTGYCATACTACTGTTAAGAATATTCAGCAGGTACTCGTTTCCGAGCATGAGAAACCGATTTTCGGTATTTGTTTGGGTCATCAATTATTGGCAACAGCTATTGGTTGTAAAACTTACAAGTTAAAGTATGGTAACAGAGGTCATAATTTGCCTGCAATTCATCATGGATCGAGTCGATGCTTTATGACGTCACAGAATCATGGATTTGCTGTTGATGTGACATTGATTGATCAAACTAATTGGGAACCGCTTTTTACAAACTTGAATGAT
	Dicrotendipes_pelochloris_CH355   GGAGGTAGTGACGAAAAATAACAATATAGAACTAGTTAACTATGTTCTGTAATTGGAATGAATCAAGTTTAAATCCTTTAATGAGGATCAAGTGGAGGGCAAGTCTGGTGCCAGCAGCCGCGGTAATTCCAGCTCCACTAGCGTATGTTAAAATTGTTGCGGTTAAAACGTTCGAAGTTGATTATTGTCCAGTGCGGGTGTGACATCATCAAG-AAATGATTGTCATCACTTTCCGGTTACTTGGACTATTTGACTGAACAAAATGAATAGCATTGATGTCTTTCACTAGACTAGATGTCTATTTAGTTCGGCTTACTTTTACCTTGAACAAATTAAAGTGCTCAAAGCAGGCTTATATGCTTGAATAGTTTTGCATGGAATAATGGAAAAAGACCTCGGTCTTATTTTTCTATTGGTTTGATACAGATCAAGAGGTAATGATTAATAGAAGCAGTTGGGGGCATTAGTATTACGGCGCGAGAGGTGAAATTCTTAGACCGTCGTAAGACTAACTAAAGCGAAAGCATTTGCCAAGGATGTTTTCATTAATCAAGAACGAAAGTTAGAGGATCGAAGGCGATTAGATACCGCCCTAGTTCTAACTGTAAACGATGACAGCTAGCGATTGGGTGTCACTACATAATGGTGCACTCAGTAGCTTTCCGGGAAACTAAAGCTAGTTTCCGGGGGAAGTATGGTTGCAAAGTTGAAACTTAAAGGAATTGACGGAAGATTACCTCCAGGAATGGAATTTGCGGCTTAATTTGACTCAACACGGGAAAACTTACCAGGTCCGAACTCAAGTGGGTATGACAATTTGATAGCGTTTTCACGAATTTGAGGGTAGTGGTGCATGGCCGTTCAATACTAGTGTGCACTTTTCTCTTAGTAAGACGCCGTGATCCATTAGAAATTGATACATACAATGTATATTGGGTCATCAATAGGGTATGAAGTTTA-TTGGAACAAATGGCATGGTCTTTCACGATTGTGTGTATTGTCTGGTAAGCATGACTGTCTGATGGATTTTAAGGTATCAATGATGGCATCTGTCTGATCAACGGTGGTTAAATTTGGGATACCTTTTGGACCCGTCTTGAAACACGGACCAAGGAGTCTATCTAGTATGCGAGTAAATTGAAATCTATTTGCGTAATAAACTTGACATGGGAATACGATCTTCCATCCCGGGGTATTTTCATCAACATATCATATGGGAAATATACCATGAGCACACTGGATACGACCCGAAAGATGGTGAACTATGCCTGATCAGGTCGAAGTCAGGGGAAACCCTGATGGAGGACCGAAGCAGTTCTGACGTGCAAATCGCGATGGGATTTATCGAAATTCGTAAGGGTCAGYAAGAATATTGGCAGTTCCATGAAGAGTGTTGGTGAAGTCATGGCAATTGGACGGAAATTTGAGGAAGCCTTCCAAAAAGCACTGCGAATGGTCGACGAAAATGTCAATGGATTTGATCCGAATATTAAGCTAGCCAGTGAGGAAGAGCTTAAGACACCAACGGATAAACGAATGTTTGTTCTGGCAGCAGCMCTTAAAGCTGGATATACAGTCGATAAAGTGTATGAACTAACCAAAATCGACAAGTGGTTCTTGGAAAAAATGAAGAACATCATTGATGTAACTATGGAGCTGGAAAAGCTCAATTGTGCCATACCTGAAAACCTCCTTCGAAATGCCAAAAATTTGGGATTTTCCGATAAACAAATTGCCAAATACATCAAAGGATCGGAATTGGCCGTTCGTAAGCAGCGTCGTGAATGCAATATAGTTCCATTTGTGAAGCAAATTGATACAGTTGCTGGCGAATGGCCTGCATCAACGAATTACTTGTACTTGACCTACAACGCATCAACGCATGACGTTGAATTTACGGAACAGATGATGATGGTCATTGGATCTGGTGTTTATAGAATTGGAAGTTCCGTTGAATTTGATTGGTGTGCAGTTGGATGTTTAAGGGAGTTGAGGAATTTGGGTAAAAGAACAATTATGGTGAATTATAATCCTGAGACAGTGTCAACCGATTATGACATGTGCGATCGCTTGTACTTTGAGGAAATTTCCTTCATATTATTAGTCAAGAAAGAGGTAAAAAGGAAACTTTCGGAACTTTAGGAATAATTTATGCTATATTAGCAATTGGACTTTTAGGATTTATTGTTTGAGCTCATCATATATTTACTGTTGGAATAGATGTTGATACTCGAGCATACTTCACATCAGCTACAATAATTATTGCTGTACCTACAGGAATTAAAATTTTTAGTTGAATAGCAACTCTTCATGGAACACAAATTAATTACTCCCCCTCAATTTTATGAGCATTAGGATTTGTATTTCTATTTACGGTTGGTGGAATTACTGGAGTTGTACTAGCTAATTCTTCTATTGATGTAATTTTACATGATACATACTATGTAGTTGCCCACTTTCACTATGTTCTTTCTATAGGAGCTGTATTTGCTATTATGGCCGGATTCGTTCATTGATACCCCCTATTAACAGGACTATCATTAAATGAAAATTGACTAAAATCACAATTTGCTATAATATTTTTTGGAGTAAATCTAACCTTTTTCCCTCAACATTTCTTAGGATTAGCTGGAATACCTCGTCGTTACTCTGATTATCCTGATGCTTACACTTCTTGAAATATTATTTCAACAATTGGATCAACTATTTCTATAATTGCTACATTATTCTTTATTTTTATTATCTGAGAAAGATT??GCTCATTTGTGAAGCTTATGATCTCATGAAGGCCATGGGAATGTCCCAAAAGGAAATGGCCGATACATTTACAGAATGGAACAAGGGTGAACTTGACTCATTCCTCATTGAAATTACGTCCAGCATTCTCAACTACAAAGATAAWGATGGCTATTTACTTGAGCGTATTCGTGACACAGCTGGCCAGAAAGGTACTGGAAAGTGGACAGCCATCGCTGCACTTCAATATGGTGTTCCAGTCACTCTTATCGGCGAGGCTGTCTTCTCACGTTGCCTTTCAGCACTCAAGGATGAACGTGTCCGTGCCAGTAAATTGATTCACGGACCAGAAGGGAAACCAATGGTCGCCAACAAAGCTGAATTCCTCAATCATATCAAGAATGCTTTGTATTGCGCCAAAATTGTCTCATACGCCCAGGGCTTCATGCTTATGCGCGAAGCAGCCAAGGAAAATGGCTGGCACTTGAACTATGGCGGTATTGCCTTGATGTGGCGCGGTGGATGCATCATCCGCAGTGTCTTTTTGGGTAACATCAAGGAAGCTTTCACCAGAAATCCACAACTATCCAATCTCCTTCTCGATGACTTCTTCAAGACTGCTATCACAAAGAATCAGCATTCATGGAGACAAGTTGTATCAAATGCCACACTTTGGGGCATCCCAGTTCCATGTATGTCRGCTGCCTTATCATTYTTCGACGGTTATCGTTCTGAACGACTTCCAGCTAATCTCTTGCAAGCACAACGTCATGGACAAATTCTTACACTTACATATCCATTAATCGGTAACTACGGAGTGCCAACAGAAGATGAATTTGATGAAAATGAAATTATTAAAAATTTTGAATCGAACAATAAAATTTGGGTATCTGGCTTGATTGTCGGCGAGTTGTGTGATGTTCCATCGCATTGGCGTTTAAAGTACAAACTWTCGGAATGGATGGAGAAGCACAACATTGCCGGCATTAGTGGAATTGACACGAGAGCTCTYACGAAGAAAATTCGCGAAAATGGAACAGTTTTAGGAAAAATCATCCAGCAGCCGTCGGGTCCATTCCTTGGACTTGARTTTGCCGATCAAAATGAGMGAAATTTGGTAGCTGAAGTATCGACGAAGAAAATTGTCACYTACAATCCAAAAGGAAGTCCAAGAATTTGTGCCGTTGATTGTGGATTAAAATTAAATCAAATTCGTTGCTTCCTCAAACGTGGAGCACGTGTTGATGTTGTGCCATGGGATCATGCGTTAAACGCAAAAGACTTTGACGGTCTCTTTTTGAGTAATGGACCAGGTGACCCTGCCATGTGCCATAAAACTGTTAARAACATCCAACAGGTACTTATTTCCGAGCATGTGAAGCCAATTTTCGGTATTTGTTTGGGTCATCAATTATTGGCWACGGCAGTTGGCTGTAAAACTTATAAGCTCAAATACGGCAACAGAGGACACAATTTACCGGCAATTCATCATGGCTCGAATCGATGCTTCATGACGTCACAAAATCATGGATTTGCTGTCGAYGTSACTTTAATTGACCAGACAAATTGGGAACCGCTTTTTACGAATCTAAATGAT
	Einfeldia_sp.1SC_CH277            GGAGGTAGTGACGAAAAATAACAATATAGAACTAGTTAACTATGTTCTGTAATTGGAATGAATCAAGTTTAAATCCTTTAATGAGGATCAAGTGGAGGGCAAGTCTGGTGCCAGCAGCCGCGGTAATTCCAGCTCCACTAGCGTATGTTAAAATTGTTGCGGTTAAAACGTTCGAAGTTGATTATTGTCCAGTGCGGGTGTGACATCATCAAG-AAATGATTGTCATCACTTTCCGGTTACTTGGACTATATGACTGAACAAAATGAATAGCATTGATGTCTTTCACTAGACTAGATGTCTATTTAGTTCGGCTTACTTTTACCTTGAACAAATTAAAGTGCTCAAAGCAGGCTTATATGCTTGAATAGTTTTGCATGGAATAATGGAAAAAGACCTCGGTCTTATTTTTCTATTGGTTTGATACAGATCAAGAGGTAATGATTAATAGAAGCAGTTGGGGGCATTAGTATTACGGCGCGAGAGGTGAAATTCTTAGACCGTCGTAAGACTAACTAAAGCGAAAGCATTTGCCAAGGATGTTTTCATTAATCAAGAACGAAAGTTAGAGGATCGAAGGCGATTAGATACCGCCCTAGTTCTAACTGTAAACGATGACAGCTAGCGATTGGGTGTCACTACATAATGGTGCACTCAGTAGCTTTCCGGGAAACTAAAGCTAGTTTCCGGGGGAAGTATGGTTGCAAAGTTGAAACTTAAAGGAATTGACGGAAGATTACCTCCAGGAATGGAATTTGCGGCTTAATTTGACTCAACACGGGAAAACTTACCAGGTCCGAACTCAAGTGGGTATGACAATTTGATAGCGTTTTCACGAATTTGAGGGTAGTGGTGCATGGCCGTTCAATACTAGTGTGCACTTTTCTCTTAGTAAGACGCCGTGATCCATTAGAAATTGATGTATACAATACATATTGGGTCATCAATAGGACATGAAGTTTA-TCGGAACAAATGGCATAATCTTTTACGGTTGTGTGTATTGTCTGTTAAGCATGACTGTCTGATGGATTTTAAAGCATCAATAATGGCATTTGTCTGATCAACGGCGGTTAAATTTGGGATACCTTTTGGACCCGTCTTGAAACACGGACCAAGGAGTCTATCTAGTATGCGAGTAAATTGAAATCTATTTGCATAATAAACTTGACATGGGAATACGATCTTCCATCCCGGGGTATTTTCATCAACATATCATATGGAAAATATACCATGAGCACACTGGATACGACCCGAAAGATGGTGAACTATGCCTGATCAGGTCGAAGTCAGGGGAAACCCTGATGGAGGACCGAAGCAGTTCTGACGTGCAAATCGCGATGGGATTTAGCTAAATTTATCAGGGTCAGCAAAAATATTGGCAGCTCAATGAAGAGTGTTGGAGAGGTTATGGCTATAGGTCGAAAATTCGAGGAAGCCTTCCAAAAGGCTCTCAGAATGGTTGATGAAAGTGTTAATGGATTCGACCCGAACTTAAAACCTGTAAGTGAGGAGGAACTAAAAACMCCGACAGACAAACGTATGTTTGTATTGGCAGCAGCTTTAAAAGCAGGATATACAGTTGATAAGCTATACGAATTGACTAAAATTGACAAATGGTTTTTGGAGAAAATGAAGAACATCATTGACATTACAATGGAACTGGAGAAGCTTAGCTGTGACCTTCCCGAAGATCTTCTTAAAAAAGCTAAAAACTTTGGCTTTTCTGACAAGCAAATTGCAAAGTACATTAAAGGATCTGAGCTAGCTGTACGCAAGCAACGTCGCGAATGCAACATATTCCCGTTTGTTAAGCAAATCGATACTGTTGCAGGAGAATGGCCAGCATCAACAAATTATTTATATTTGACATACAATGCTACAGCACATGATGTCGAATTTAGTGAACAAATGATGATGGTAATTGGATCTGGTGTTTATAGAATCGGAAGTTCAGTAGAGTTTGACTGGTGTGCTGTTGGATGTTTACGTGAATTGAGAAATATTGGAAAGAAGACCATTATGGTCAATTATAATCCTGAGACTGTATCCACTGATTATGACATGTGTGATCGTCTATACTTTGAAGAGATATCTTTCACATTATTAGTCAAGAAAGAGGAAAAAAAGAAACTTTTGGAACTTTAGGAATAATTTATGCTATACTTGCTATTGGTCTTTTAGGATTTATCGTTTGAGCTCATCATATATTTACAGTTGGAATAGATGTTGATACTCGTGCTTATTTTACTTCTGCTACTATAATTATTGCTGTTCCAACAGGAATTAAAATTTTCAGCTGAATAGCTACACTTCATGGAACTCAAATCAACTATTCTCCATCTATTTTATGAGCATTAGGATTTGTATTTTTATTTACAGTTGGTGGAATTACTGGAGTAATTTTATCTAATTCTTCTATTGATGTAATTTTACATGATACATATTATGTAGTAGCCCATTTTCATTATGTTCTTTCAATAGGAGCAGTTTTTGCTATTATAGCTGGATTTGTACATTGATACCCACTTTTAACAGGTTTAACATTAAATGAAAATTGACTAAAATCTCAATTTATTATTATATTTTTTGGAGTAAATTTAACATTTTTTCCTCAACATTTTTTAGGCCTTGCTGGAATACCACGACGATATTCTGATTATCCTGATGCATACACTTCATGAAATATTATTTCTACTATTGGTTCTACTATTTCAATAATTAGAACTTTATTTTTTATTTTTATTATTTGAGAAAGTTT??GCTCATCTGTGAAGCTTATGATCTCATGAAGGCTATGGGACTTTCTCAGAAGGAAATGGCCGATACATTTACAGAATGGAATAAGAGTGAACTCGATTCCTTCCTTATCGAAATTACATCAAACATCCTGAATTACAAAGATAAAGATGGATACTTGCTTGAGCGTATTCGTGATACAGCTGGTCAAAAAGGAACAGGAAAGTGGACAGCAATTGCTGCTCTACAATATGGAGTTCCAGTAACACTTATTGGTGAGGCTGTTTTCTCGCGATGCCTCTCAGCTCTCAAGGAAGAACGTGTTCGTGCTAGTAAATTGATTCCTGGACCAGATGGCAAGCCAATAGTCGATAACAAGGCTGAATTTCTCAATCACATCAAAAATGCTCTTTACTGCGCTAAGATCGTGTCCTACGCTCAAGGATTCATGCTTATGCGTGAAGCTGCCAAGGAAAATGGCTGGCACTTGAACTATGGCGGTATCGCTTTAATGTGGCGTGGAGGTTGTATTATCCGTAGTGTCTTTTTGGGCAATATCAAAGAAGCTTTCACACGCAATCCACAACTCTCAAATCTCCTCCTCGATGACTTCTTCAAGGCTGCAATCACCAAAAAYCAGCATTCATGGAGACAAGTTGTATCTAAGGCTACACTTTGGGGTATCCCTGTTCCAGCCATGTCTGCTGCACTCTCATTCTTTGATGGCTATCGTGCCGAGAGACTCCCAGCAAATCTTTTGCAAGCACAGCGTCATGGACAAATCTTGGTCCTTACATATCCATTRATTGGAAATTATGGAGTGCCAACAGAAAATGAATTTGATGAAAATGAAATCATTAAAAATTTTGAATCAAACAACAAAATTTGGGTGTCTGGYTTGATTGTCGGTGAAATGTGCGACACTCCATCTCACTGGCGTTTRAAATACAAACTTTCTGAATGGATGGAGAAACATAATATTGCTGGAATCAGCGGAATCGACACTAGAGCTCTGACTAAGAATATTCGAGAAAATGGAACAATTTTAGGAAAGATCGTGCAACAGCCATCGGGTCCATTCCTGGGACTTGAATTCAATGATCAAAATGAAAGAAATCTAGTGGCTGAGGTTTCAACGAAAAAAGTTGTTACTTACAATCCAAAAGGCAGTCCAAGGATTTGTGCTGTTGATTGTGGATTGAAATTGAATCAAATTCGTTGCTTTATCAAGCGTGGAGCACGTGTTGATGTTGTTCCATGGGACTATGAACTAAAACCAAAAGATTTTGATGGATTATTTTTGAGTAATGGACCAGGTGACCCTGCTATGTGCCATAAAACAGTTAAGAATATACAGCAGGTACTTRTGTCATCRGAAGAAAAGCCGATTTTYGGTATTTGTTTGGGTCATCAGCTATTGGCAACTGCTGTTGGATGTAAAACTTACAAATTAAAATATGGTAATAGAGGTCACAACTTGCCTGCAATTCATCATGGAACCAATCGTTGCTTCATGACTTCACAAAATCATGGATTTGCTGTTGATGTCATGTTGATTGATCAAACCAATTGGGAACCGCTATTTACAAACTTGAATGAT
	Einfeldia_sp.2SC_CH283            GGAGGTAGTGACGAAAAATAACAATATAGAACTAGTTAACTATGTTCTGTAATTGGAATGAATCAAGTTTAAATCCTTTAATGAGGATCAAGTGGAGGGCAAGTCTGGTGCCAGCAGCCGCGGTAATTCCAGCTCCACTAGCGTATGTTAAAATTGTTGCGGTTAAAACGTTCGAAGTTGATTATTGTCCAGTTCGGGTGTGACATCATCAAT-AAATGATTGTCATCACTTTCCGGTTACTTGGACTATATGACTGAACAAAATGAATAGCATTGATGTCTTTCACTAGACTAGATGTCTATTTAGTTCGGCTTACTTTTACCTTGAACAAATTAAAGTGCTCAAAGCAGGCTTATATGCTTGAATAGTTTTGCATGGAATAATGGAAAAAGACCTCGGTCTTATTTTTCTATTGGTTTGATACAGATCAAGAGGTAATGATTAATAGAAGCAGTTGGGGGCATTAGTATTACGGCGCGAGAGGTGAAATTCTTAGACCGTCGTAAGACTAACTAAAGCGAAAGCATTTGCCAAGGATGTTTTCATTAATCAAGAACGAAAGTTAGAGGATCGAAGGCGATTAGATACCGCCCTAGTTCTAACTGTAAACGATGACAGCTAGCGATTGGGTGTCACTACATAATGGTGCACTCAGTAGCTTTCCGGGAAACTAAAGCTAGTTTCCGGGGGAAGTATGGTTGCAAAGTTGAAACTTAAAGGAATTGACGGAAGATTACCTCCAGGAATGGAATTTGCGGCTTAATTTGACTCAACACGGGAAAACTTACCAGGTCCGAACTCAAGTGGGTATGACAATTTGATAGCGTTTTCACGAATTTGAGGGTAGTGGTGCATGGCCGTTCAATACTAGTGTGCACTTTTCTCTTAGTAAGACGCCGTGATCCATTAGAAATTGATACATACAATGTATATTGGGTCATCAATAGGATATGAAGTTTA-TTGGAACAAATGTCATAATCTTACACGGTTGTGTGTATTGTCTGGTAAGCATGACTGTCTGATGGATTTTAAAGTATTATTGATGGCATCTATCTGATCAACGGCGGTTAAATTTAGGATACCTTTTGGACCCGTCTTGAAACACGGACCAAGGAGTCTATCTAGTATGCGAGTAAATTGAAATCTATTTGCATAATAAACTTGACATGGGATTACGA??????????????????????????????????????????????????????????????????????????????????????????????????????????????????????????????????????????????????????????CGTTGGGATCTTGCTAAGTTTGTCAGAGTCAGCAAAAATATCGGAAGCTCCATGAAGAGTGTCGGAGAAGTAATGGCCATTGGAAGRAAATTCGAGGAAGCTTTCCAAAAAGCAYTGCGTATGGTCGATGAAACTGTCAATGGATTTGATCCGAATTTAAAACCAGTCAGYGAAGAAGAATTGAAATCCCCAACAGACAAACGTATGTTTGTTTTGGCAGCTGCACTAAAGGCAGGATAYAGTGTTGATAAAYTATATGACTTGACCAAAATTGACAAATGGTTCCTGGAAAAAATGAAAAATATTATTGACATAACTGTGGAACTAGAAAAGTTAAATTGTGCTATTCCTGAAAACCTTCTTCGTCATGCAAAAAATTATGGATTTTCAGACAAACAAATYGCAAAATATATCAAGGGATCRGAATTGGCAGTTMGAAAACAACGAAGAGAATGTAACATTTTTCCATTTGTTAAACAAATTGACACTGTTGCGGGTGAATGGCCTGCTTCAACGAATTATTTATATTTAACATACAATGCTTCRGAACATGATCTTGAATTTAATGAACAGATGATGATGGTAATTGGATCTGGTGTTTATAGAATAGGAAGCTCTGTGGAATTTGATTGGTGCGCCGTTGGATGTTTGCGAGAATTAAGAAATATCGGAAAGAAAACAATTATGGTTAATTATAATCCAGAAACTGTATCAACTGACTATGATATGTGCGATCGTCTGTATTTCGAGGAAATATCTTTCATATTATTAGTCAAGAAAGAGGAAAAAAGGAAACTTTTGGTACTTTAGGAATAATTTATGCTATATTAGCTATTGGTTTATTAGGTTTTATTGTTTGAGCTCATCATATATTTACTGTTGGAATAGATGTTGACACTCGAGCATATTTTACATCAGCTACTATAATTATTGCTGTACCTACGGGTATTAAAATTTTTAGTTGAATAGCAACATTACATGGAACACAAATCAACTATTCACCTTCAATTTTATGAGCCTTAGGTTTTGTATTTTTATTCACTGTTGGAGGAATTACTGGAGTAATTTTAGCTAATTCTTCTATTGATGTAATCCTACATGATACATATTATGTTGTTGCTCACTTTCACTATGTATTATCAATAGGGGCTGTATTTGCTATTATAGCAGGCTTTGTTCATTGATACCCTTTATTTACAGGATTAACTCTAAATGAAAACTGATTAAAGTCTCAATTTGCAATAATATTTTTTGGTGTTAATTTAACATTTTTTCCTCAACATTTTTTAGGACTTGCTGGTATACCTCGACGTTATTCAGACTACCCAGACGCATATACTGCATGAAATATTATTTCTACAATTGGATCTACTATCTCTATAATTGGTACATTATTTTTTATTTTTATTATTTGAGAAAGTTT??GCTCATCTGCGAAGCCTATGATCTCATGAAGGCTATGGGAATGGGTCAGAAGGAAATGGCTGACACATTCACTGAATGGAACAAAGGAGAACTCGACTCATTCCTTATTGAAATCACCAGCAACATTCTCAACTACAAAGACAAGGATGGCTACTTACTCGAACGCATCCGCGACACAGCTGGACAGAAAGGAACAGGAAAATGGACAGCGATTGCCGCTCTCCAATATGGCGTTCCAGTTACTCTTATTGGTGAGGCTGTCTTCTCACGTTGCCTCTCAGCACTCAAGGATGAACGTGTTCGTGCTAGTAAACTAATTCACGGACCAGATGGTAAACCAATGGTCGCAAATAAGGCTGAATTCTTAAATCACATCAAGAATGCTCTCTACTGCGCTAAGATTGTTTCATATGCTCAAGGATTCATGCTTATGCGTGAGGCAGCAAAGGAGAATGGCTGGCACTTGAACTACGGTGGTATTGCTTTGATGTGGCGTGGAGGTTGCATCATCCGTAGTGTCTTCTTGGGTAACATCAAGGAAGCATTCACAAGAAATCCACAATTATCAAATTTACTCCTTGATGACTTCTTCAAGGCAGCTATTACTAAGAATCAACACTCATGGAGACAAGTTGTATCAAATGCAACACTTTGGGGTATTCCAGTTCCAACTATGTCTGCTGCACTTTCATTCTTTGATGGTTATCGTTCTGAAAGACTTCCAGCTAATCTCTTGCAAGCACAACGTCATGGACAAATATTAGTACTTACTTACCCATTAATCGGCAACTATGGTGTGCCAACAGAGGAAGAATTTGATGAAAATCAAATTATTAAAAATTTCGAGTCGAATAACAAAATTTGGGTATCTGGATTAATTGTTGGAGAGCTTTGTGATGTTCCTTCGCACTGGCGTTTAAAATATAAACTTGCTGAATGGATGGAAAAGCATAACATTGCAGGTATAAGTGGAATCGATACAAGAGCACTTACAAAAAAAATTCGTGAAAATGGAACGATTTTGGGAAAAATAATTCAACAACCATCTGGTCCATTCCTTGGTCTTGAATTYAGTGACCAAAATGAGAGAAATTTGGTTGCCGAAGTGTCTACGAAAAAGGTTGTTACTTACAATCCAAAAGGATCCCCGAGAATTTGCGCTGTCGATTGTGGATTAAAATTGAATCAAATTCGTTGCTTTATAAATCGAGGAGCACGTGTTGATGTTGTGCCATGGAATTATGAGCTGAATCCTAAATCTTTTGATGGACTCTTTTTGAGCAATGGGCCAGGTGACCCTGCAATGTGCCATAAAACTGTTAAAAATATCCAGCAGGTACTTGTATCTGACAATGAAAAGCCAATTTTCGGTATCTGTTTGGGACATCAATTATTAGCAACTGCAATAGGTTGTAAAACTTACAAAATGAAATACGGTAACAGAGGTCATAATTTACCTGCTATACATCATGGCTCGAACCGATGCTTTATGACTTCTCAAAACCATGGATTTGCTGTAGATGTAACCCTGATTGATCAAACAAATTACGAGCCACTTTTTACAAATTTAA?????
	Glyptotendipes_nr._paripes_CH152  GGAGGTAGTGACGAAAAATAACAATATAGAACTARTTAAYTATGTTCTGTAATTGGAATGAATCAAGTTTAAATCCTTTAATGAGGATCAAGTGGAGGGCAAGTCTGGTGCCAGCAGCCGCGGTAATTCCAGCTCCACTAGCGTATGTTAAAATTGTTGCGGTTAAAACGTTCGAAGTTGATTATTGTCCAGTGCGGGTGTGACATCRTCAAA-AGATGATTGTCATCACTTTCCGGTTACTTGGACTATATGACTGAACAAAATGAATAGCATTGATGTCTTTCACTAGACTAGATGTCTATTTAGTTCGGCTTACCTTTACCTTGAACAAATTAAAGTGCTCAAAGCAGGCTTATATGCTTGAATAGTTTTGCATGGAATAATGGAAAAAGACCTCGGTCTTATTTTTCTATTGGTTTGATACAGATCAAGAGGTAATGATTAATAGAAGCAGTTGGGGGCATTAGTATTACGGCGCGAGAGGTGAAATTCTTAGACCGTCGTAAGACTAACTAAAGCGAAAGCATTTGCCAAGGATGTTTTCATTAATCAAGAACGAAAGTTAGAGGATCGAAGGCGATTAGATACCGCCCTAGTTCTAACTGTAAACGATGACAGCTAGCGATTGGGTGTCACTACATAATGGTGCACTCAGTAGCTTTCCGGGAAACTAAAGCTAGTTTCCGGGGGAAGTATGGTTGCAAAGTTGAAACTTAAAGGAATTGACGGAAGATTACCTCCAGGAATGGAATTTGCGGCTTAATTTGACTCAACACGGGAAAACTTACCAGGTCCGAACTCRAGTGGGTATGACAATTTGATAGCGTTTTCACGAATTTGAGGGTAGTGGTGCATGGCCGTTCAATACTAGTGTGCACTTTTCTCTTAGTAAGACGCCGTGATCCATTAGAAATTGATACATACAATGTATATTGGGTCATCAATAGGGTATGAAGTTTA-TTGGAACAAATGGCATGGTCTTTTACGGCCGTGTGTATTGTCTGGTAAGCATGACTGTCTGATGGATTTTAAAGTATTATTGATAGTATCTATCTGATCAACGGCGGTTAAATTTGGGATACCTTTTGGACCCGTCTTGAAACACGGACCAAGGAGTCTATCTAGTATGCGAGTAAATTGAAATCTATTTGCATAATAAACTTGACATGGGATTACGATCTTCCATCCCGGGGTATTTTCATCAACATATCATATGGAAAATATACCATGAGCACACTGGATACGACCCGAAAGATGGTGAACTATGCCTGATCAGGTCGAAGTCAGGGGAAACCCTGATGGAGGACCGAAGCAGTTCTGACGTGCAAATCGCGATGGGATTTGGCAAAATTCGTCAGAGTCAGCAAAAATATTGGAAGTTCYATGAAAAGTGTTGGAGAAGTTATGGCTATTGGACGTAAATTCGAGGAAGCTTTTCAAAAAGCTTTGCGTATGGTYGACGAAACTGTCAATGGTTTTGATCCAAATTTRAAGGCAGTTAATGAAGAAGAATTAACAACACCCACCGATAAAAGAATGTTTGTGTTGGCTGCAGCTCTAAAGGCAGGATATACTGTCGATAAATTATATGAGTTGACAAAAATTGACAAATGGTTCTTGGAAAAAATGAAGAACATTATTGACATAACTTTGGAGTTAGAGAAGTTAAACTGCGCTATTCCTGATAATCTTCTTCGACTTGCCAAAAATTATGGATTCTCAGACAAGCAAATTGCGAAATACATTAAAGGATCGGAGTTAGCAGTTCGAAAGCAACGTCGAGAATGTGAAATTTTCCCATTTGTAAAGCAAATTGACACAGTTGCTGGTGAGTGGCCAGCCTCAACAAATTATTTGTACTTGACATAYAATGCATCAACACACGATGTCGAATTTAATGAGCAGATGATGATGGTAATTGGATCTGGAGTTTACAGAATCGGAAGTTCTGTTGAATTTGATTGGTGTGCTGTTGGATGTCTACGCGAATTGAGAAATCTCGGAAAGAAAACAATCATGGTTAACTATAATCCCGAGACWGTGTCAACTGATTACGACATGTGCGATCGTCTGTACTTTGAAGAAATTTCATTCATATTATTAGCCAAGAAAGAGGAAAAAAGGAAACTTTCGGAACTTTAGGTATAATTTATGCAATACTTGCAATTGGCCTATTAGGGTTTATTGTTTGAGCCCACCACATATTTACTGTTGGAATAGATGTAGATACCCGAGCATATTTTACATCTGCAACAATAATTATTGCTGTTCCAACAGGAATTAAAATTTTTAGCTGAATAGCAACTCTCCATGGAACACAAATTAATTACTCCCCCTCCATTTTATGAGCCTTAGGGTTTGTGTTTTTATTTACAGTTGGTGGAATTACAGGTGTTATTTTAGCTAATTCTTCCATTGACGTAATTCTTCACGATACTTATTATGTTGTTGCCCACTTTCACTATGTCCTATCTATAGGAGCAGTTTTTGCTATTATAGCGGGATTCGTCCACTGATACCCCCTATTAACTGGCCTAACTTTAAATGAAAATTGATTAAAAACACAATTTGCTATTATATTTTTTGGAGTTAACTTAACATTTTTCCCACAACACTTTCTAGGATTAGCTGGGATACCTCGACGATACTCGGACTACCCAGATGCTTATACTGCTTGAAACATTATTTCAACAATTGGATCAACTGTTTCTATGATTGGTACATTATTTTTTATTTTTATTATTTGAGAAAGTTT??GCTCATCTGCGAAGCTTACGATCTCATGAAATCCTTGGGTATGAGCCAAAAGGAAATGGCAGAAACATTCACTGAATGGAACAAAGGAGAACTCGACTCATTCCTCATCGAAATCACAGCCAACATTCTCAACTACAAAGACAAGGATGGCTACTTATTAGAACGCATTCGTGACACAGCCGGACAAAAGGGAACAGGAAAGTGGACAGCAATTGCTGCCCTTCAATATGGCGTTCCTGTAACACTCATCGGTGAGGCTGTCTTCTCRCGTTGTCTGTCAGCACTCAAGGACGAACGTGTYCGTGCTAGCAAATTACTCCATGGACCAGACGGCAAGCCAATGGTCGACAATAAGGCTGAATTTTTAAATCACATCAAGAATGCTCTTTACTGTGCTAAGATCGTCTCATATGCCCAAGGATTCATGCTTATGCGTGAAGCAGCAAAGGATAATGGCTGGCACTTGAACTATGGCGGTATTGCCTTGATGTGGCGTGGAGGTTGCATCATCCGTAGTGTCTTCTTGGGCAACATCAAGGATGCCTTCGTCCGCAACCCACAATTGTCAAATCTCCTCCTCGACGACTTCTTCAAGGCTGCAATCACAAAGAACCAACACTCATGGAGACAAGTCGTGTCGAAGGCTACTCTTTGGGGCATTCCAGTTCCAACAATGTCTGCTGCTCTYGCATTCTTTGACGGATATCGCGCTGAACGTCTCCCAGCGAATCTCTTGCAAGCACAACGTCATGGACAAATTTTAGTACTAACATATCCATTAATTGGCAACTACGGTGTACCGTCWGAAGAGGAATTTGATGAGAATGAAATAATTAAGAATTTTGAGTCGAACAATAAAATTTGGATTTCGGGATTGATTGTTGGTGARCTKTGTGACACGCCATCGCATTGGCGCTTAAAGTACAAACTTGCTGAATGGATGGAAAAGCATAACATCGCTGGAATTAGTGGAATTGACACTCGAGCACTGACAAAAAAGATTCGCGAARACGGAACAGTTTTGGGAAAAATTATTCAACAGCCATCCGGWCCATTCCCTGGRCTTCAATTCATCGATCAAAATGAAAGAAATTTAGTCGCCGAAGTGTCTACAAAGAAAGTGATTACTTACAATCCGAAAGGAAGTCCGAGGATTTGTGCTGTCGATTGTGGATTAAAATTGAATCAAATTCGCTGCTTCCTCAATCGTGGAGCGCGTGTTGATGTCGTTCCATGGGACCATAATTTGAATACAAAAGATTATGACGGATTATTCTTGAGTAACGGACCAGGTGACCCTGCCATGTGCCATAAAACCGTTAGAAACATTCAACAGGTACTTGTGTCTGAACATGAAAAGCCAATTTTTGGTATTTGTTTGGGACATCAATTATTAGCAACTGCTGTTGGATGTAAAACTTATAAGCTGAAATATGGTAACAGAGGACATAACTTGCCCGCACTTCATCATGGCTCGAATAGATGCTTCATGACATCTCAAAATCATGGATTTGCTGTTGATGTKACGTTGATTGAACAAACAAATTGGGAAGCACTTTTTACAAATTTAAATGAC
	Glyptotendipes_sp._1_NCA6         GGAGGTAGTGACGAAAAATAACAATATAGAACTAGTTAACTATGTTCTGTAATTGGAATGAATCAAGTTTAAATCCTTTAATGAGGATCAAGTGGAGGGCAAGTCTGGTGCCAGCAGCCGCGGTAATTCCAGCTCCACTAGCGTATGTTAAAATTGTTGCGGTTAAAACGTTCGAAGTTGATTATTGTCCAGTGCGGGTGTGACATCATCAAG-AAATGATTGTCATCACTTTCCGGTTACTTGGACTATTTGACTGAACAAAATGAATAGCATTGATGTCTTTCACTAGACTAGATGTCTATTTAGTTCGGCTTACTTTTACCTTGAACAAATTAAAGTGCTCAAAGCAGGCTTATATGCTTGAATAGTTTTGCATGGAATAATGGAAAAAGACCTCGGTCTTATTTTTCTATTGGTTTGATACAGATCAAGAGGTAATGATTAATAGAAGCAGTTGGGGGCATTAGTATTACGGCGCGAGAGGTGAAATTCTTAGACCGTCGTAAGACTAACTAAAGCGAAAGCATTTGCCAAGGATGTTTTCATTAATCAAGAACGAAAGTTAGAGGATCGAAGGCGATTAGATACCGCCCTAGTTCTAACTGTAAACGATGACAGCTAGCGATTGGGTGTCACTACATAATGGTGCACTCAGTAGCTTTCCGGGAAACTAAAGCTAGTTTCCGGGGGAAGTATGGTTGCAAAGTTGAAACTTAAAGGAATTGACGGAAGATTACCTCCAGGAATGGAATTTGCGGCTTAATTTGACTCAACACGGGAAAACTTACCAGGTCCGAACTCAAGTGGGTATGACAATTTGATAGCGTTTTCACGAATTTGAGGGTAGTGGTGCAT?????TTCAATACTAGTGTGCACTTTTCTCTTAGTAAGACGCCGTGATCCATTAGAAATTGATACATACAATGTATATTGGGTCATCAATAGGGTATGAAGTTTA-TTGGAACAAATGGCATAATCTTTTACGGTTGTGTGTATTGTCTGGTAAGCATGACTGTCTGATGGATTTTAAAGTATTATTGATGGCATCTATCTGATCAACGGCGGTTAAATTTGGGATACCTTTTGGACCCGTCTTGAAACACGGACCAAGGAGTCTATCTAGTATGCGAGTAAATTGAAATCTATTTGCATAATAAACTTGACATGGGATTACGATCTTCCATCCCGGGGTATTTTTATCAACATATCATATGGAAAATATACCATGAGCACACTGGATACGACCCGAAAGATGGTGAACTATGCCTGATCAGGTCGAAGTCAGGGGAAACCCTGATGGAGGACCGAAGCAGTTCTGACGTGCAAATCGCGATGGGATTTAGCGAAATTCGTCAGAGTCAGCAAAAATATTGGAAGTTCAATGAAAAGTGTTGGAGAAGTTATGGCTATTGGACGTAAATTCGAGGAAGCATTTCAGAAGGCTCTGCGTATGGTTGACGAAACTGTAAATGGATTCGATCCAAATTTGAAACCAGTCAGTGAAGATGAATTAAAAACACCCACCGATAAAAGAATGTTTGTCCTAGCGGCAGCTTTGAAGGCAGGATATACAGTCGATAAATTATATGAATTGACAAAAATTGACAAATGGTTCTTGGAAAAAATGAAAAACATAATTGACATAACATTGGAATTAGAGAAATTAAACTGTGCCATTCCTGAAGACCTTCTTCGACTTGCCAAAAATTACGGATTCTCAGACAAACAGATTGCAAAATATATTAAGGGATCAGAATTGGCTGTTCGAAAACAACGTCGAGAATGCGAAATTTTTCCATTTGTAAAGCAAATAGACACAGTAGCTGGTGAATGGCCAGCATCAACAAATTATTTGTATTTGACATATAATGCCACAACTCACGATGTCGAATTCAATGAACAGATGATGATGGTAATTGGATCTGGAGTTTACAGAATCGGAAGTTCTGTTGAATTTGACTGGTGTGCTGTTGGGTGTTTACGCGAATTGAGAAAACTCGGAAAGAAAACAATTATGGTTAATTATAATCCCGAGACTGTATCAACTGATTACGACATGTGTGATCGTTTGTATTTTGAAGAAATTTCATTCATATTATTAGACAAGAAAGTGGAAAAAAGGAAACATTTGGAACTCTTGGAATAATTTATGCTATGCTAGCCATTGGCCTTTTAGGATTTATTGTTTGGGCCCACCACATGTTTACTGTAGGAATAGATGTTGATACACGAGCATATTTTACATCTGCTACAATAATTATTGCTGTTCCAACTGGAATTAAAATTTTTAGCTGAATGGCAACCCTCCACGGAACACAAATTAACTATTCTCCTTCAATTTTATGGGCCCTAGGATTTGTATTTTTATTTACTGTCGGGGGAATTACAGGAGTTATTTTAGCTAATTCCTCAATTGATGTAATCCTTCATGATACATATTATGTTGTAGCCCACTTCCATTATGTCTTATCAATAGGGGCCGTATTCGCAATTATAGCCGGATTTGTTCATTGATATCCACTTTTAACGGGACTAACATTAAATGAAAATTGACTAAAAACTCAATTTGGAATTATATTTTTTGGTGTTAATTTAACATTTTTTCCACAACATTTCCTGGGTTTAGCCGGGATACCTCGACGATATTCAGACTATCCAGACGCATACACTGCCTGAAACATCATCTCAACTATTGGATCAACAATTTCAATAATTGGAACTTTATTTTTTATCTTTATCATTTGAGAAAGTTT???????????????????????????????????????????????????????????????????????????????????????????????????????????????????????????????????????????????????????????????????????????????????????????????????????????????????????????????????????????????????????????????????????????????????????????????????????????????????????????????????????????????????????????????????????????????????????????????????????????????????????????????????????????????????????????????????????????????????????????????????????????????????????????????????????????????????????????????????????????????????????????????????????????????????????????????????????????????????????????????????????????????????????????????????????????????????????????????????????????????????????????????????????????????????????ATTTTAGTACTTACATATCCGTTAATTGGTAATTATGGTGTGCCATCAGAAGAGGAATTCGATGAAAATGAAATTATTAAGAATTTTGAATCCAACAATAAAATTTGGATTTCGGGATTGATTGTTGGTGAACTGTGTGACACTCCGTCACATTGGCGCTTGAAGTACAAACTTTCTGAATGGATGGAAAAACATGGCATTGCTGGAATAAGCGGAATTGACACTCGGGCACTTACGAAAAAAATTCGTGAAAACGGAACCGTTTTGGGAAAAATTATTCAACAGCCTTCCGGTCCATTCATCGGACTTCAATTCAATGATCAAAATGAAAGAAATTTAGTCGCCGAAGTGTCTACGAAGAAAGTGATTACGTACAATCCAAAAGGAAGTCCAAGGATCTGTGCTGTCGATTGTGGATTAAAATTGAATCAAATTCGTTGTTTCCTTAATCGTGGAGCACGTGTTGATGTTGTACCATGGGATCATAATTTGAATACTAAAGATTATGATGGATTATTTTTGAGTAACGGACCAGGTGACCCTGCCATGTGCCATAAAACTGTTAGAAATATTCAACAGGTACTTGTGTCTGAACATGAAAAGCCAATTTTTGGTATTTGTTTGGGGCATCAATTACTAGCAACTGCCGTTGGATGTAAAACATATAAGCTGAAATATGGTAACAGAGGACATAATTTGCCTGCAATGCATCATGGCTCTAATAGGTGTTTCATGACATCTCAAAATCATGGATTCGCTGTTGATGTAACATTAATCGAACAAACAAATTGGGAACCACTTTTCACTAACTTGAATGAC
	Glyptotendipes_sp.1SC_CH205       GGAGGTAGTGACGAAAAATAACAATATAGAACTARTTAACTATGTTCTGTAATTGGAATGAATCAAGTTTAAATCCTTTAATGAGGATCAAGTGGAGGGCAAGTCTGGTGCCAGCAGCCGCGGTAATTCCAGCTCCACTAGCGTATGTTAAAATTGTTGCGGTTAAAACGTTCGAAGTTGATTATTGTCCAGTGCGGGTGTGACATCRTCAAA-AGATGATTGTCATCACTTTCCGGTTACTTGGACTATATGACTGAACAAAATGAATAGCATTGATGTCTTTCACTAGACTAGATGTCTATTTAGTTCGGCTTACCTTTACCTTGAACAAATTAAAGTGCTCAAAGCAGGCTTATATGCTTGAATAGTTTTGCATGGAATAATGGAAAAAGACCTCGGTCTTATTTTTCTATTGGTTTGATACAGATCAAGAGGTAATGATTAATAGAAGCAGTTGGGGGCATTAGTATTACGGCGCGAGAGGTGAAATTCTTAGACCGTCGTAAGACTAACTAAAGCGAAAGCATTTGCCAAGGATGTTTTCATTAATCAAGAACGAAAGTTAGAGGATCGAAGGCGATTAGATACCGCCCTAGTTCTAACTGTAAACGATGACAGCTAGCGATTGGGTGTCACTACATAATGGTGCACTCAGTAGCTTTCCGGGAAACTAAAGCTAGTTTCCGGGGGAAGTATGGTTGCAAAGTTGAAACTTAAAGGAATTGACGGAAGATTACCTCCAGGAATGGAATTTGCGGCTTAATTTGACTCAACACGGGAAAACTTACCAGGTCCGAACTCRAGTGGGTATGACAATTTGATAGCGTTTTCACGAATTTGAGGGTAGTGGTGCATGGCCGTTCAATACTAGTGTGCACTTTTCTCTTAGTAAGACGCCGTGATCCATTAGAAATTGATACATACAATGTATATTGGGTCATCAATAGGGTATGAAGTTTA-TTGGAACAAATGGCATGGTCTTTTACGGCCGTGTGTATTGTCTGGTAAGCATGACTGTCTGATGGATTTTAAAGTATTATTGATAGTATCTATCTGATCAACGGCGGTTAAATTTGGGATACCTTTTGGACCCGTCTTGAAACACGGACCAAGGAGTCTATCTAGTATGCGAGTAAATTGAAATCTATTTGCATAATAAACTTGACATGGGATTACGATCTTCCATCCCGGGGTATTTTCATCAACATATCATATGGAAAATATACCATGAGCACACTGGATACGACCCGAAAGATGGTGAACTATGCCTGATCAGGTCGAAGTCAGGGGAAACCCTGATGGAGGACCGAAGCAGTTCTGACGTGCAAATCGCGATGGGATTTGGCAAAATTCGTCAGAGTCAGCAAAAATATTGGAAGTTCTATGAAAAGTGTTGGAGAAGTTATGGCTATTGGACGTAAATTCGAGGAAGCTTTTCAAAAAGCTTTGCGTATGGTTGACGAAACTGTCAATGGTTTTGATCCAAATTTAAAGGCAGTCAATGAAGAAGAATTAACAACACCCACCGATAAGAGAATGTTTGTGTTGGCTGCAGCTCTAAAGGCAGGATATACTGTCGATAAATTATATGAATTGACAAAAATTGACAAATGGTTCTTGGAAAAAATGAAGAACATCATTGACATAACTTTGGAATTAGAGAAGTTAAACTGCGCTATTCCTGATAATCTTCTTCGWCTTGCCAAAAATTATGGATTCTCAGACAAGCAAATTGCAAAATAYATTAAAGGATCGGAGTTRGCAGTTCGAAAGCAACGTCGAGAATGTGAAATTTTCCCATTTGTAAAGCAAATTGACACAGTTGCTGGTGAATGGCCAGCCTCAACAAATTATTTGTACTTGACATATAATGCATCAACACACGATGTCGAATTTAATGAGCAGATGATGATGGTAATTGGATCTGGAGTTTATAGAATTGGAAGTTCTGTTGAATTTGATTGGTGTGCTGTTGGATGTCTACGCGAATTGAGAAATCTCGGAAAGAAAACCATTATGGTTAACTATAATCCCGAGACAGTGTCAACTGATTACGACATGTGCGATCGTTTGTATTTTGAAGAAATTTCATTCATATTATTAGTCAAGAAAGAGGGAAAAAGGAAACTTTCGGTACTTTAGGTATAATTTATGCTATACTTGCAATTGGCCTATTAGGTTTTATTGTCTGGGCCCACCACATATTTACTGTAGGAATAGATGTTGACACACGAGCATATTTTACGTCTGCAACAATAATTATTGCTGTTCCAACAGGAATTAAAATTTTTAGTTGAATAGCAACTCTACATGGAACACAAATTAATTATTCTCCTTCCATTTTATGGGCCTTAGGGTTTGTGTTTCTATTTACAGTTGGTGGAATTACGGGAGTTATTTTAGCTAATTCTTCCATTGACGTAATTCTTCATGATACTTATTATGTTGTTGCCCACTTCCACTACGTTCTATCTATAGGAGCTGTTTTTGCTATTATAGCAGGATTCGTTCACTGATACCCCCTATTAACTGGACTAACTTTAAATGAAAATTGATTAAAAACACAATTTGCAATTATATTTTTTGGAGTTAACTTAACATTTTTCCCACAACACTTTCTAGGATTAGCTGGAATACCCCGACGATACTCAGACTACCCCGATGCCTATACAGCATGAAATATTATTTCAACTATTGGATCAACTGTTTCTATGATTGGTACTTTATTTTTTATTTTTATTATTTGAGAAAGTTT??GCTCATCTGCGAAGCTTACGATCTCATGAAATCATTGGGCATGAGCCAAAAGGAAATGGCAGAAACATTCACTGAATGGAACAAAGGAGAACTCGACTCATTCCTCATCGAAATCACAGCCAACATCCTCAACTATAAAGACAAGGATGGCTACTTATTAGAACGTATTCGTGACACTGCCGGACAAAAGGGAACAGGAAAGTGGACAGCAATTGCTGCCCTTCAATATGGCGTCCCTGTAACACTCATCGGTGAGGCTGTCTTCTCACGTTGCCTGTCAGCACTCAAGGACGAACGTGTCCGTGCTAGCAAATTACTCCATGGACCAGACGGCAAGCCAATGGTCGACAATAAGGCTGAATTTTTAAATCATATCAAGAATGCTCTTTACTGTGCTAAGATTGTCTCATATGCCCAAGGATTTATGCTAATGCGTGAAGCAGCAAAGGAAAACGGCTGGCACTTGAACTATGGCGGTATTGCCTTGATGTGGCGTGGAGGTTGCATCATCCGTAGTGTCTTCTTGGGCAACATCAAGGATGCTTTCGTTCGCAACCCACAATTGTCAAATCTCCTCCTCGACGACTTCTTCAAAGCTGCAATCACAAAGAACCAACACTCATGGAGACAAGTCGTGTCGAAGGCTACACTTTGGGGCATTCCAGTTCCTACAATGTCTGCTGCTCTTGCATTCTTTGACGGCTATCGCGCTGAACGTCTCCCAGCGAATCTCTTGCAAGCACAACGTCATGGACAAATTTTAGTACTAACATATCCATTAATTGGCAACTACGGTGTACCGTCAGAAGAGGAATTTGATGAGAATGAAATAATTAAGAATTTTGAGTCGAACAATAAAATCTGGATTTCGGGATTGATTGTTGGTGAACTGTGTGACACGCCATCACATTGGCGCTTAAAGTACAAACTTGCTGAATGGATGGAAAAGCATAACATCGCTGGAATAAGTGGAATTGACACTCGAGCACTGACAAAAAAGATTCGCGAARAYGGAACAGTTTTGGGAAAAATTATTCAACAGCCATCCGGTCCATTTCCTGGGCTTCAATTCATCGATCAAAATGAAAGAAATTTAGTCGCCGAAGTGTCTACGAAGAAAGTGATTACTTACAATCCGAAAGGAAGTCCGAGGATTTGTGCTGTCGATTGTGGCTTAAAATTGAATCAAATTCGCTGCTTCCTCAATCGTGGAGCGCGTGTTGATGTCGTACCATGGGACCATAATTTGAATACAAAAGATTATGACGGATTATTCTTGAGTAACGGACCAGGTGACCCTGCCATGTGCCATAAAACCGTTAGAAACATTCAACAGGTACTTGTGTCTGAACATGAAAAGCCAATTTTCGGTATTTGTTTGGGACATCAATTATTAGCAACTGCTGTTGGGTGTAAAACTTATAAGCTGAAATATGGTAACAGAGGACATAACTTGCCCGCAATTCATCATGGCTCGAATAGATGCTTCATGACATCTCAAAATCATGGATTTGCTGTTGATGTTACGTTGATTGAACAAACAAATTGGGAAGCACTCTTTACAAATTTAAATGAC
	Kiefferulus_barbatitarsis_TH03    GGAGGTAGTGACGAAAAATAACAATATAGAACTAGTTAACTATGTTCTGTAATTGGAATGAATCAAGTTTAAATCCTTTAATGAGGATCAAGTGGAGGGCAAGTCTGGTGCCAGCAGCCGCGGTAATTCCAGCTCCACTAGCGTATGTTAAAATTGTTGCGGTTAAAACGTTCGAAGTTGATTATTGTCCAGTGCGGGTGTGACATCATCAAG-AAATGATTGTCATCACTTTCCGGTTACTTGGACTATATGACTGAACAAAATGAATAGCATTGATGTCTTTTATTAGACTAGATGTCTATTTAGTTCGGCTTACTTTTACCTTGAACAAATTAAAGTGCTCAAAGCAGGCTTATATGCTTGAATAGTTTTGCATGGAATAATGGAAAAAGACCTCGGTCTTATTTTTCTATTGGTTTGATACAGATCAAGAGGTAATGATTAATAGAAGCAGTTGGGGGCATTAGTATTACGGCGCGAGAGGTGAAATTCTTAGACCGTCGTAAGACTAACTAAAGCGAAAGCATTTGCCAAGGATGTTTTCATTAATCAAGAACGAAAGTTAGAGGATCGAAGGCGATTAGATACCGCCCTAGTTCTAACTGTAAACGATGACAGCTAGCGATTGGGTGTCACTACATAATGGTGCACTCAGTAGCTTTTCGGGAAACTAAAGCTAGTTTCCGGGGGAAGTATGGTTGCAAAGTTGAAACTTAAAGGAATTGACGGAAGATTACCTCCAGGAATGGAATTTGCGGCTTAATTTGACTCAACACGGGAAAACTTACCAGGTCCGAACTCAAGTGGGTATGACAATTTGATAGCGTTTTCACGAATTTGAGGGTAGT????????????TTCAATATTAATGTGCACTTTTCTCTTAGTAAGACGCCGTGATCCATTAGAAATTGATACATACAATGTATATTGGGTCATCAATAGGATATGAAGTTTT-TCGGAACAAATGGCATCATCATTAACGATTGTGTGTATTGTCTGATTAGCATGACTGTCTGATGGGTTTTAAAGTATCAATGATGGCATCTGTCTGATCAACGGCGGTTCAATTTGGGATACCTTTTGGACCCGTCTTGAAACACGGACCAAGGAGTCTATCTAGTATGCGAGTAAATTGAAATCTATTTGCGTAATAAACTTGACATGGGAATACGATCTTCCATCCCGGGGTATTTTTATCAACATATCATATGGAAAATATACCATGAGCACACTGGATACGACCCGAAAGATGGTGAACTATGCCTGATCAGGTCGAAGTCAGGGGAAACCCTGATGGAGGACCGAAGCAGTTCTGACGTGCAAATCG?????????????????????????????????????????????????????????????????????????????????????????????????????????????????????????????????????????????????????????????????????????????????????????????????????????????????????????????????????????????????????????????????????????????????????????????????????????????????????????????????????????????????????????????????????????????????????????????????????????????????????????????????????????????????????????????????????????????????????????????????????????????????????????????????????????????????????????????????????????????????????????????????????????????????????????????????????????????????????????????????????????????????????????????????????????????????????????????????????????????????????????????????????????????????????????CACATTATTAGTCAAGAAAGAGGAAAAAAGGAAACTTTTGGAACTCTAGGAATAATTTATGCAATATTAGCCATTGGTCTATTAGGATTTATTGTATGAGCCCATCACATATTTACTGTAGGAATAGACGTTGACACTCGAGCTTACTTCACATCTGCAACAATGATTATTGCTGTTCCTACCGGAATTAAAATTTTTAGTTGAATAGCAACATTACACGGAACCCAAATTAATTATTCACCATCTATTTTATGAGCCTTAGGGTTTGTATTCTTATTTACTGTAGGAGGAATTACTGGAGTTATTCTTTCTAATTCATCTATTGATGTTATTTTACATGATACTTACTATGTAGTAGCTCATTTCCATTATGTTCTTTCTATAGGAGCTGTATTTGCTATTATAGCAGGATTTGTTCACTGATACCCTTTATTAACAGGTTTAACATTAAATGAAAACTGATTAAAATCTCAATTTGCAATAATATTTTTTGGAGTAAATTTAACTTTCTTTCCTCAACATTTTCTTGGACTAGCCGGAATGCCTCGACGATACTCTGACTATCCTGATGCTTACACTGCTTGAAATATTATTTCTACAATTGGATCAACAATTTCTATAATTGGTACTTTATTCTTTATTTTTATTATCTGAGAAAGTTT????????????????????????????????????????????????????????????????????????????????????????????????????????????????????????????????????????????????????????????????????????????????????????????????????????????????????????????????????????????????????????????????????????????????????????????????????????????????????????????????????????????????????????????????????????????????????????????????????????????????????????????????????????????????????????????????????????????????????????????????????????????????????????????????????????????????????????????????????????????????????????????????????????????????????????????????????????????????????????????????????????????????????????????????????????????????????????????????????????????????????????????????????????????????????CAAATTCTAGTTCTGACATATCCATTAATTGGTAACTACGGAGTTCCAACAGAAGAAGAATTTGACCAAAATCAAATAATCAAAAACTTTGAATCAAACAACAAAATTTGGGTGTCTGGCTTAATCGTCGGTGAATTATGTAACACTCCATCTCATTGGCGCTTGAAATACAAACTTTCTGAATGGATGGAAAAGCATGGAATTGCAGGTATAAGTGGAATCGATACACGAGCTCTTACAAAGAAAATCCGTGAGAATGGAACAATTTTGGGAAAAATTATTCAACAGCCATCAGGTCCATTTTTAGGGCTTGAATTTAATGATCAAAATGAAAGAAATCTGGTAGCTGAAGTGTCAACGAAAAAAGTAATTACTTACAATCCGAAAGGAAGCCCACGGATTTGTGCTGTTGATTGTGGATTAAAATTGAATCAAATTCGATGCTTCATTAAACGTGGAGCACGAGTTGATGTTGTGCCATGGGACTACGAGTTGAAGCCTAAAGATTTTGATGGCTTGTTCTTGAGTAATGGACCAGGTGATCCTGCTATTTGCCATAAAACAGTTAAAAATATTCAACAGGTACTTGAGTTGTCGGAT---AAGCCAATTTTCGGTATTTGTTTGGGTCATCAATTATTGGCGACTGCTGTTGGTTGTAAAACATACAAGCTAAAATATGGTAATAGAGGACACAACTTACCGGCAATTCATCATGGATCAAATCGCTGCTTCATGACATCACAAAATCATGGATTTGCTGTTGATGTCATGCTGATGGATCAATCAAATTGGGAACCGCTGTTTACAAACTTGAATGAT
	Kiefferulus_calligaster_KIEF2P    GGAGGTAGTGACGAAAAATAACAATATAGAACTAGTTAACTATGTTCTGTAATTGGAATGAATCAAGTTTAAATCTTTTTATGAGGATCAAGTGGAGGGCAAGTCTGGTGCCAGCAGCCGCGGTAATTCCAGCTCCACTAGCGTATGTTAAAATTGTTGCGGTTAAAACGTTCGAAGTTGATTATTGTCCAGTGCGGGTGTGGCATCATCAAG-AAATGATTGTCATCACTTTCCGGTTACTTGGACTATTTGACTGAACAAAATGAATAGCATTGATGTCTTTCACTAGACTAGATGTCTATTTAGTTCGGCTTACTTTTACCTTGAACAAATTAAAGTGCTCAAAGCAGGCTTATTTGCTTGAATAGTTTTGCATGGAATAATGGAAAAAGACCTCGGTCTTATTTTTCTATTGGTTTGATACAGATCAAGAGGTAATGATTAATAGAAGCAGTTGGGGGCATTAGTATTACGGCGCGAGAGGTGAAATTCTTAGACCGTCGTAAGACTAACTAAAGCGAAAGCATTTGCCAAGGATGTTTTCATTAATCAAGAACGAAAGTTAGAGGATCGAAGGCGATTAGATACCGCCCTAGTTCTAACTGTAAACGATGACAGCTAGCGATTGGGTGTCACTACATAATGGTGCACTCAGTAGCTTTCCGGGAAACTAAAGCTAGTTTCCGGGGGAAGTATGGTTGCAAAGTTGAAACTTAAAGGAATTGACGGAAGATTACCTCCAGGAATGGAATTTGCGGCTTAATTTGACTCAACACGGGAAAACTTACCAGGTCCGAACTCAAGTGGGTATGACAATTTGATAGCGTTTTCACGAATTTGAGGGTAGTGGTGCATGGCC?TTCAATACTAGTGTGCACTTTTCTCTTAGTAAGACGCCGTGATCCATTAGAAATTGATACATACAATGTATATTGGGTCATCAATAGGGCATGAAGTTTA-TTGGAACAAATGGCATCATCATTTACGGTTGTGTGTATTGTCTAGTAAGCATGACTGTCTGATGGATTTTAAAGTATCAATGATGGCATCTGTCTGATCAACGGTGGTTAAATTTGGGATACCTTTTGGACCCGTCTTGAAACACGGACCAAGGAGTCTATCTAGTATGCGAGTAAATTGAAATCTATTTGCAAAATAAACTTGACATGGGAATACGATCTTCCTTCCCGGGGTATTTTTATCAACATATCATATGGAAAATATACCATGAGCACACTGGATACGACCCGAAAGATGGTGAACTATGCCTGATCAGGTCGAAGTCAGGGGAAACCCTGATGGAGGACCGAAGCAGTTCTGACGTGCAAATCG?????????????????????????????????AAAAATATTGGTAGCTCAATGAAGAGTGTTGGAGAAGTAATGGCGATTGGAAGAAAATTCGAAGAGGCCTTCCAAAAGGCATTAAGAATGGTTGATGAAAGCGTGAATGGATTTGATCCAAATTTGAAGCCCGTAAATGAAGAGGAATTGAAAACCCCAACAGACAAGCGAATGTTTGTTTTGGCGGCTGCATTAAAGGCWGGCTATTCAGTTGAAAAACTCTATGAGTTGACAAAAATTGACAGATGGTTCTTGGAAAAGATGAAGAATATTATTGATATTACGGTTGAGCTAGAAAAACTTAATTGTGCCATTCCTGAGAATCTTCTTCGTCGTTCGAAAAATTATGGGTTCTCTGATAAGCAAATCGCAAATTTTATCAAAGGATCAGAATTGGCTGTTCGCAAGCAACGTCGTGAATGTAATATTGTTCCATTTGTGAAGCAAATTGATACTGTTGCTGGAGAGTGGCCAGCATCTACAAATTACCTATACCTGACATACAACGCAACAACTCATGATGTGGAATTTAATGAGGAGATGATGATGGTAATAGGATCTGGTGTTTACAGAATTGGTAGTTCTGTTGAGTTCGATTGGTGTGCTGTCGGATGTTTACGTGAATTACGAAATTTGGGAAAGAAAACTATCATGGTCAACTATAATCCTGAGACGGTATCAACCGATTATGACATGTGTGATCGATTGTACTTTGAAGAAATATCTT?CATATTATTAGTCAAGAAAGAGGAAAGAAGGAAACCTTTGGAACTCTAGGAATAATTTATGCTATATTAGCAATTGGTTTATTAGGGTTTATTGTATGAGCACATCACATGTTTACTGTCGGAATAGACGTAGATACACGAGCTTACTTTACTTCTGCAACAATGATTATTGCTGTTCCAACAGGAATTAAAATTTTTAGTTGAATGGCAACTCTCCACGGAACCCAAATTAATTACTCACCTTCAATTTTATGAGCTTTAGGGTTTGTATTTTTATTCACTGTAGGGGGGATTACGGGAGTTATCCTCTCTAATTCTTCAATTGATGTTATTCTTCACGACACATATTATGTTGTTGCTCATTTTCATTATGTCCTTTCTATAGGAGCTGTATTTGCTATTATAGCAGGCTTTGTTCACTGATACCCTCTCCTTACTGGACTAACTTTAAATGAAAATTGACTAAAATCTCAATTTGCCATTATATTTTTCGGTGTTAATCTAACCTTTTTCCCTCAACATTTTTTAGGACTAGCTGGTATGCCTCGACGATACTCAGACTATCCCGACGCTTATACTGCATGAAATATTATTTCTACTATTGGGTCTACTATTTCTATAATTGGAACTTTATTTTTTATTTTTATTATTTGAGAAAGCTT???????????????????????????????????????????????????????????????????????????????????????????????????????????????????????????????????????????????????????????????????????????????????????????????????????????????????????????????????????????????????????????????????????????????????????????????????????????????????????????????????????????????????????????????????????????????????????????????????????????????????????????????????????????????????????????????????????????????????????????????????????????????????????????????????????????????????????????????????????????????????????????????????????????????????????????????????????????????????????????????????????????????????????????????????????????????????????????????????????????????????????????????????????????????????????ATATTAGTTCTGACCTATCCATTAATCGGTAATTATGGTGTGCCAACAGAAGATGAATTTGATGAAAATGAAATAATTAAAAATTTTGAATCAAATAATAAAATATGGATATCGGGYTTGATTGTTGGAGAGCTTTGTGACACTCCATCTCATTGGCGACTAAAATATAAACTTTCTGAGTGGATGGAAAAACATAATATCGCAGGTATTAGTGGAATCGATACACGAGCACTCACAAAAACCATCCGAGAGAATGGAACAATTTTGGGAAAAATTATTCAACAACCGTCTGGACCATTTCCTGGTCTTGAATTTAACGATCAAAATGAACGAAACTTGGTTGCTGAAGTATCAACGAAGAAAGTCATTACTTATAATCCAAATGGAAGTCCTAGAATCTGTGCTGTCGATTGTGGGCTGAAGCTTAATCAAATTCGTTGCTTTTTAAAACGWGGAGCACGTGTTGATGTTGTACCATGGGATTATGAAATGAAGCCTAAAGATTTTGATGGATTATTTTTGAGCAATGGACCAGGCGACCCTGCTATGTGCCATAAAACTGTAAAGAATATACAGCAGGTACTCGTATCTTCC---GAAAAGCCAATTTTTGGTATTTGTTTAGGGCATCAATTATTAGCAACAGCAGTAGGTTGTAAAACATACAAATTAAAATACGGTAATAGAGGACACAACTTACCGGCTATTCATCATGGATCCAATCGTTGCTTTATGACCTCACAAAATCATGGTTTTGCTGTAGATGTCATGTTGATTGATCAAACTAACTGGGAACCATTATTTACA????????????
	Kiefferulus_tainanus_CH159        GGAGGTAGTGACGAAAAATAACAATATAGAACTAGTTAACTATGTTCTGTAATTGGAATGAATCAAGTTTAAATCCTTTAATGAGGATCAAGTGGAGGGCAAGTCTGGTGCCAGCAGCCGCGGTAATTCCAGCTCCACTAGCGTATGTTAAAATTGTTGCGGTTAAAACGTTCGAAGTTGATTATTGTCCAGTGCGGGTGTGACATCATCAAG-AAATGATTGTCATCACTTTCCGGTTACTTGGACTATATGACTGAACAAAATGAATAGCATTGATGTCTTTCACTAGACTAGATGTCTATTTAGTTCGGCTTACTTTTACCTTGAACAAATTAAAGTGCTCAAAGCAGGCTTATATGCTTGAATAGTTTTGCATGGAATAATGGAAAAAGACCTCGGTCTTATTTTTCTATTGGTTTGATACAGATCAAGAGGTAATGATTAATAGAAGCAGTTGGGGGCATTAGTATTACGGCGCGAGAGGTGAAATTCTTAGACCGTCGTAAGACTAACTAAAGCGAAAGCATTTGCCAAGGATGTTTTCATTAATCAAGAACGAAAGTTAGAGGATCGAAGGCGATTAGATACCGCCCTAGTTCTAACTGTAAACGATGACAGCTAGCGATTGGGTGTCACTACATAATGGTGCACTCAGTAGCTTTCCGGGAAACTAAAGCTAGTTTCCGGGGGAAGTATGGTTGCAAAGTTGAAACTTAAAGGAATTGACGGAAGATTACCTCCAGGAATGGAATTTGCGGCTTAATTTGACTCAACACGGGAAAACTTACCAGGTCCGAACTCAAGTGGGTATGACAATTTGATAGCGTTTTCACGAATTTGAGGGTAGTGGTGCATGGCCGTTCAATACTAGTGTGCACTTTTCTCTTAGTAAGACGCCGTGATCCATTAGAAATTGATGTATACAATACATATTGGGTCATCAATAGGACATGAAGTTTA-TCGGAACAAATGGCGAGATCTTGTACGGTGTTGTGTATTGTCTGGTAAGCATGACTGTCTGATGGATTTTAAAGCATCAATGATGGCATCTGTCTGATCAACGGTGGTTAAATTTGGGATACCTTTTGGACCCGTCTTGAAACACGGACCAAGGAGTCTATCTAGTATGCGAGTAAATTGAAATCTATTTGCATAATAAACTTGACATGGGAATACG-TCTTCCTTCCCGGGGTATTTTCATCAACATATCATATGGAAAATATACCATGAGCACACTGGATACGACCCGAAAGATGGTGAACTATGCCTGATCAGGTCGAAGTCAGGGGAAACCCTGATGGAGGACCGAAGCAGTTCTGACGTGCAAATCGCGATGGGATTTAGCCAAATTTGTCAGGGTCAGTAAAAACATTGGCAGCTCAATGAAGAGTGTTGGAGAGGTCATGGCTATTGGTCGAAAATTCGAAGAAGCTTTTCAAAAGGCTCTTCGAATGGTTGATGAGAGTGTGAATGGGTTTGACCCGAACTTAAAAGCTGTAAATGAAGAGGAATTAAAAACACCGACAGACAAACGCATGTTTGTATTGGCAGCAGCTTTAAAGGCAGGATATACAGTTGATAAGTTGTACGAATTAACTAAAATTGACAAATGGTTTTTGGAGAAAATGAAAAACATCATTGAGATTACAATGGAACTCGAAAAGCTGAATTGTGATCTTCCTGAAAATCTCTTGAAAAAAGCCAAAAACTTTGGATTTTCTGATAAACAAATTGCAAAGTACATCAAGGGATCAGAACTAGCTGTACGTAAACAACGTCGTGAATGCAACATTTTCCCATTTGTCAAGCAAATCGATACTGTTGCAGGAGAATGGCCGGCATCAACAAACTATTTATACTTGACATACAATGCCTCAGCACATGATGTCGAATTTGGTGAACAAATGATGATGGTAATTGGATCTGGTGTTTATAGAATTGGAAGTTCAGTAGAGTTTGATTGGTGTGCTGTTGGATGTTTACGTGAATTAAGAAATCTTGGAAAGAAAACTATCATGGTGAATTATAATCCGGAGACCGTTTCAACTGATTACGACATGTGTGATCGTCTGTACTTTGAAGAGATATCTTTCATATTATTAGTCAAGAAAGAGGAAAAAAGGAAACTTTTGGAACTTTAGGGATAATTTATGCAATATTAGCTATTGGTCTTTTAGGTTTTATTGTATGAGCCCATCACATATTTACTGTAGGAATAGACGTTGATACTCGTGCTTATTTTACTTCTGCAACTATAATTATTGCTGTTCCAACAGGAATTAAAATTTTTAGTTGAATAGCAACTCTTCATGGAACACAAATTAATTACTCTCCTTCTATTCTTTGAGCTTTAGGGTTTGTTTTTTTATTTACAGTTGGGGGAATTACAGGAGTAATTTTATCAAATTCATCAATTGATGTAATTCTACATGATACTTATTATGTAGTTGCTCATTTTCACTATGTTCTTTCTATAGGAGCAGTATTTGCAATTATAGCAGGATTTGTTCATTGATATCCATTATTAACAGGTTTAACTTTAAATGAAAATTGATTAAAATCTCAATTTGCTATTATATTTTTCGGGGTAAATTTAACATTTTTTCCTCAACATTTTCTTGGATTAGCAGGAATGCCTCGACGATATTCAGATTATCCAGATGCTTATACTGCTTGAAATATTATTTCTACTATTGGATCTACAATTTCAATAATTGGTACTTTATTTTTTATTTTTATTATTTGAGAAAGTTT??GCTCATCTGTGAAGCTTATGATCTCATGAAGGCCATGGGACTCTCCCAGAARGAAATGGCCGATACATTTACGGAATGGAACAAAGGTGAACTTGATTCATTTCTCATTGAAATCACATCAAGCATCCTCAACTATAAAGATAAAGATGGCTACTTGCTTGAACGAATTCGTGACACAGCCGGTCAGAAAGGAACTGGAAAATGGACAGCAATTGCTGCTCTTCAATATGGAGTTCCAGTGACACTCATTGGTGAGGCTGTCTTCTCGAGATGCCTCTCAGCGCTCAAGGAAGAAAGAGTTCGTGCTAGTAAATTGATTCCCGGACCAGATGGCAAGCCAATGGTGGATAACAAGGCTGAATTCCTCAATCACATCAAAAATGCTCTTTACTGCGCTAAAATTGTATCCTACGCTCAAGGATTCATGCTTATGCGTGAGGCTGCTAAGGAGAATGGCTGGCATTTAAACTATGGTGGTATCGCATTGATGTGGCGWGGAGGTTGTATCATCCGTAGTGTCTTTTTAGGCAACATCAAAGAAGCTTTCACACGCAATCCTCAACTTTCAAATCTTCTCCTCGATGACTTCTTTAAGGCTGCAATCACCAAAAATCAACATTCATGGAGACAGGTCGTGTCTAAGGCTACACTATGGGGTATTCCTGTTCCAGCCATGTCTGCTGCACTCTCATTCTTTGATGGCTATCGTGCTGAGAGACTCCCAGCCAATCTTTTGCAAGCACAACGTCATGGACAAATCTTAGTCCTTACCTATCCATTAATTGGAAATTACGGAGTGCCAACAGAGGAAGAATTCGATGAAAATGAAATCATCAAAAATTTCGAATCAAACAACAAAATTTGGGTGTCTGGCTTGATTGTCGGTGAAATGTGCGATACTCCATCTCACTGGCGCTTGAAATACAAACTTTCTGAATGGATGGAAAAACATAATATTGCTGGAATCAGCGGAATCGATACGAGAGCTCTGACTAAGAATATTCGAGAAAATGGAACAATTTTGGGAAAAATCGTACAACAACCATCAGGTCCATTCTTAGGACTTGAATTTAATGATCAAAATGAAAGAAATTTAGTTGCTGAGGTTTCAACAAAAAAAGTTATTACTTACAATCCAAAAGGAAGTCCAAGGATTTGTGCTGTTGATTGTGGATTGAAATTGAATCAAATTCGTTGCTTTCTCAAGCGTGGAGCACGTGTTGATGTTGTTCCATGGGACTATGAATTGAAACCGAAAGATTTTGACGGATTATTCTTGAGCAACGGACCAGGTGACCCTACTATGTGCCATAAAACTGTTAAGAATATTCAGCAGGTACTTGTGTCATCGGAAGAAAAGCCTATTTTTGGTATTTGTTTGGGTCATCAGCTATTGGCAACTGCTGTTGGGTGTAAAACTTACAAGTTAAAATACGGTAATAGAGGTCACAACTTGCCGGCAATTCATCATGGAACTAATCGATGCTTCATGACTTCACAAAATCATGGATTTGCTGTTGATGTCATGTTAATTGACCAAACAAATTGGGAACCGCTATTTACAAATTTGAATGAT
	Kiefferulus_umbraticola_GZCH11    GGAGGTAGTGACGAAAAATAACAATATAGAACTAGTTATCTATGTTCTGTAATTGGAATGAATCAAGTTTAAATCCTTTAATGAGGATCAAGTGGAGGGCAAGTCTGGTGCCAGCAGCCGCGGTAATTCCAGCTCCACTAGCGTATGTTAAAATTGTTGCGGTTAAAACGTTCGAAGTTGATTATTGTCCAGTTCGGGTGTGACATCGTYAAR-AAATGATTGTCATCACTTTCCGGTTACTTGGACTATWTGACTGAACAAAATGAATAGCATTGATGTCTTTCACTAGACTAGATGTCTATTTAGTTCGGCTTACTTTTACCTTGAACAAATTAAAGTGCTCAAAGCAGGCTTATATGCTTGAATAGTTTTGCATGGAATAATGGAAAAAGACCTCGGTCTCATTTTTCTATTGGTTTGATACAGATCAAGAGGTAATGATTAATAGAAGCAGTTGGGGGCATTAGTATTACGGCGCGAGAGGTGAAATTCTTAGACCGTCGTAAGACTAACTAAAGCGAAAGCATTTGCCAAGGATGTTTTCATTAATCAAGAACGAAAGTTAGAGGATCGAAGGCGATTAGATACCGCCCTAGTTCTAACTGTAAACGATGACAGCTAGCGATTGGGTGTCACTACATAATGGTGCACTCAGTAGCTTTCCGGGAAACTAAAGCTAGTTTCCGGGGGAAGTATGGTTGCAAAGTTGAAACTTAAAGGAATTGACGGAAGATTACCTCCAGGAATGGAATTTGCGGCTTAATTTGACTCAACACGGGAAAACTTACCAGGTCCGAACTCAAGTGGGTATGACAATTTGATAGCGTTTTCACGAATTTGAGGGTAGTGGTGCATGGCCGTTCAATACTAGTGTGCACTTTTCTCTTAGTAAGACGCCGTGATCCATTAGAAATTGATACATACAATGTATATTGGGTCATCAATAGGGCATGAAGTTTA-TCGGAACAAATGGCGCGATCTTTTACGGTTGTGTGTATTGTCTGGTAAGCATGACTGTCTGATGGATTTTAAAGTATCAATGATGGCATCTGTCTGATCAACGGCGGTCAAATTTGGGATACCTTTTGGACCCGTCTTGAAACACGGACCAAGGAGTCTATCTAGTATGCGAGTAAATTGAAATCTATTTGCGAAATAAACTTGACATGGGAATACGATCTTCCATCCCGGGGTATTTTCATCAACATATCATATGGGAAATATACCATGAGCACACTGGATACGACCCGAAAGATGGTGAACTATGCCTGATCAGGTCGAAGTCAGGGGAAACCCTGATGGAGGACCGAAGCAGTTCTGACGTGCAAATCGAGATGGGATTTATCGAAATTCATCAGAGTCAGTAAAAATATTGGTAGCTCAATGAAKAGTGTTGGAGARGTAATGGCGATTGGAAGAAAATTTGAAGAAGCTTTTCAAAAAGCATTACGAATGGTYGATGAAAGCGTCAATGGATTTGATCCAAATTTGAAACCAGTAAGTGAAGAGGAATTAAAAACACCGACAGATAAACGCATGTTTGTTTTGGCAGCTGCATTAAAGGCCGGATATWCAGTCGATAAGCTGTATGAGTTGACAAAAATTGACAAGTGGTTTTTGGAAAAAATGAAAAACATTATCGACATTACAGTTGAATTAGAAAAACTTAATTGTGCTATTCCTGAAAATCTTCTTCGACATGCAAAAAATTATGGATTTTCCGATAAGCAAATTGCAAATTTCATCAAAGGATCAGAACTGGCAGTTCGTAAACAACGTCGTGAATGTAATATTGTTCCATTTGTTAAACAAATAGATACAGTTGCTGGCGAATGGCCAGCTTCCACAAACTACTTATACTTGACTTACAATGCAACCACACATGATGTAGAATTTAATGAGCAAATGATGATGGTAATTGGATCTGGTGTTTATAGAATCGGAAGTTCTGTTGAATTTGATTGGTGTGCTGTTGGATGYTTACGTGAATTGCGAAATCTTGGAAAAAGAACAATTATGGTTAATTATAATCCTGAAACTGTCTCAACTGACTACGAYATGTGCGATCGWCTTTACTTTGAAGAAATATCTTTCACATTATTAGTCAAGAAAGAGGAAAAAAGGAAACATTTGGAACACTAGGAATAATCTATGCTATATTAGCAATTGGATTATTAGGGTTTATTGTTTGAGCTCATCACATATTTACAGTTGGTATAGATGTAGATACTCGAGCTTATTTTACATCAGCTACTATAATTATTGCAGTTCCTACAGGTATTAAAATTTTCAGATGAATAGCAACTTTACACGGAACACAAATTAATTATTCACCGTCTATTCTCTGGGCATTAGGGTTTGTATTTTTATTTACAGTAGGGGGAATTACAGGTGTTATTTTATCAAATTCATCAATTGATGTTATTCTTCATGATACTTATTATGTTGTTGCTCATTTTCATTATGTTCTTTCAATAGGGGCTGTTTTTGCTATTATAGCAGGATTCGTTCACTGATACCCTCTATTAACAGGATTAACATTAAATGAAAATTGATTAAAATCACAATTTGCTATAATATTTTTTGGAGTAAATTTAACATTTTTTCCTCAACATTTTTTAGGATTAGCTGGGATACCTCGACGATACTCTGACTACCCAGATGCTTATACTGCTTGAAATATTATTTCTACAATTGGATCTACAATTTCAATAATTGGGACTTTATTCTTTATTTTTATTATTTGAGAAAGTTT??????????????????????????????????????????????????????????????????????????????????????????????????????????????????????????????????????????????????????????????????????????????????????????????????????????????????????????????????????????????????????????????????????????????????????????????????????????????????????????????????????????????????????????????????????????????????????????????????????????????????????????????????????????????????????????????????????????????????????????????????????????????????????????????????????????????????????????????????????????????????????????????????????????????????????????????????????????????????????????????????????????????????????????????????????????????????????????????????????????????????????????????????????????????CATGAACAAATATTAGTTCTGACTTATCCATTAATCGGTAATTATGGTGTGCCAACAGAAGAAGAATTTGATGAAAATGAAATAATTAAAAATTTTGAATCAAACAACAAAATTTGGGTGTCTGGAATAATTGTTGGAGAATTGTGTGACACTCCATCTCACTGGCGTTTAAAATATAAACTTTCTGAATGGATGGAAAAGCATAATATTGCTGGCATAAGTGGAATAGATACAAGAGCACTTACAAAGAAAATTCGTGAGAATGGAACGATTTTGGGAAAAATTATTCAACAACCTTCGGGTCCATTTCCTGGGCTTGAATTTAATGATCAAAATGAAAGAAATTTGGTAGCTGAAGTATCAACGAAAAAAATCATTACTTATAATCCAAATGGAAGTCCAAGAATTTGTGCTGTTGATTGTGGATTAAAATTGAATCAAATTCGTTGCTTTATTAAACGTGGAGCTCGTGTTGATGTTGTACCATGGGATCATGAATTGAAGCCTAAAGATTTTGATGGTTTATTCTTGAGTAATGGGCCAGGTAA????????????????????????????????????????????????????????????????????????????????????????????????????????????????????????????????????????????????????????????????????????????????????????????????????????????????????????????????????????????????????????????????????????????????????????
	Demeijerea_rufipes_ZMUO.026188    GGAGGTTGTGACGAAAAATAACAATATASAACTAATTATTTA-GTTCTGTAATTGGAATGAATCAAGTATAAATCCTTTAAKGAGGATCAAGTGGAGGGCAAGTCTGGTGCCAGCAGCCGCGGTAATTCCRCCTCCACTAGCGTATATTAAARTTGTTGCGGYTAAMACGTTCGAAGTTGATTATTGTTCAGTGCGGGTGTAGTGCTATCAAG---ATAKCTWCTAACA-TTTCCGATAACTTGAACTATATGACTGAACATAATGAATAGCACTGATGCCTTTAATTAGGCTAGGTGTCTATTTAGTTCGGCTTACTTTTACCTTGAACAAATTAAGGTGCTCAAAGCAGGCTTTTATGCTTGAATATTTTTGCATGGAATAATGGAAAAAGACCTCGGTCTTATCTTTCTATTGGTTTGATACAGATCAAGAGGTAATGATTAATAGAAGCAGTTGGGGGCATTAGTATTGCGGCGCGAGAGGTGAAATTCTTAGACCGTCGCAAGACTAACTAAAGCGAAAGCATTTGCCAAGGATGTTTTCATTAATCAAGAACGAAAGTTAGAGGATCGAAGGCGATTAGATACCGCCCTAGTTCTAACTGTAAACGATGACAGCTAGCAATTGGATGTCACTACTTCATGGTGCATTCAGTAGCTTTCCGGGAAACCAAAGCTAGTTTCCGGGGGAAGTATGGTTGCAAAGTTGAAACTTAAAGGAATTGACGGAAGATCACACCATGACTTGGAATTTGCGGCTTAATTTGACTCAACACGGGAAAACTTACCAGGTCCGAACTTAATAGGGTATGACAACTTGATAGCGTTTTCTTGAAATTAAGGGTAGTGGTGCATGGCCGTTCAATACTAGTGTGCACTTTTCTCTTAGTAAGACGCCGTGATCCATTAGAAATTGATACATACAATGTATATTGGGTCATCAATAGGGCATGAAGTTTA-TCGGAACAAATGGCATAATCTTTCACGGTTGTGTGTATTGTCTGGTAAGCATGACTGTCTGATGGATTTTAAAGTATTATTGATGGCATCTGTCTGATCAACGGCGGTTAAATTTGGGATACCTTTTGGACCCGTCTTGAAACACGGACCAAGGAGTCTATCTAGTATGCGAGTAAATTGAAATCTATTTGCATAATAAACTTGACATGGGATTACGATCTTCCATCCCGGGGTATTTTTATCAACATATCATATGGAAAATATACCATGAGCACACTGGATACGACCCGAAAGATGGTGAACTATGCCTGATCAGGTCGAAGTCAGGGGAAACCCTGATGGAGGACCGAAGCAGTTCTGACGTGCAAATCGCGCTGGGATTTGGCAAAATTTGTGAGAGTCAGCAAAAATATTGGCAGTTCAATGAAGAGTGTTGGAGAAGTTATGGCGATTGGACGAAAATTCGAAGAAGCCTTCCAAAAGGCTCTACGAATGGTCGATGAAAATGTCAATGGATTCGATCCAAATTTGAAGCCCGTCAATGARGATGAACTTAAAACGCCAACAGACAAGCGTATGTTCGTTTTAGCAGCTGCTATAAAAGCAGGATATACTGTCGATAAATTATATGAATTGACAAAAATTGATAAATGGTTCTTGGAGAAGATGAAGAACATCATTGACATAACATTGGAATTGGAGAAACTCAATTGTGTCATTCCTGAGAATCTCCTTCGACATGCCAAAAATTTTGGATTTTCCGATAAGCAAATTGCAAGTTACATTAAAGGATCGGAACTTGCCGTTCGAAAGCAACGTCGAGAATGTGAAATTTTTCCATTTGTCAAACAAATCGACACTGTTGCTGGTGAGTGGCCAGCATCAACAAATTATTTATATTTAACATAWAATGCCACAACACATGATGTTGAATTTAATGATCAGATGATGATGGTAATCGGATCTGGRGTTTATAGAATCGGTAGTTCTGTAGAATTTGATTGGTGTGCCGTTGGATGTTTACGTGAATTGAGAAATCTCGGAAAGAAAACAATTATGGTTAATTATAATCCTGAGACTGTCTCGACTGATTATGACATGTGCGATCGTTTATATTTTGAAGAAATATCATTCACATTATTAGCCAAGAAAGAGGAAAAAAGGAAACTTTTGGTACTTTAGGTATAATTTATGCTATACTTGCTATTGGATTATTAGGGTTTATTGTATGAGCACATCACATATTTACTGTAGGAATAGATGTAGATACCCGGGCTTATTTTACTTCTGCTACTATAATTATTGCTGTTCCAACAGGTATTAAAATTTTTAGTTGAATAGCAACTCTTCATGGAACACAAATTAATTATTCACCTTCTATTCTTTGAGCTTTAGGGTTTGTATTTTTATTTACAGTAGGGGGAATTACAGGAGTAATTTTAGCCAACTCTTCAATTGATGTAATTCTTCACGATACATACTATGTAGTAGCTCATTTTCATTATGTTCTTTCTATAGGTGCTGTATTTGCTATTATAGCAGGATTTGTACACTGATACCCTTTATTAACAGGACTAACATTAAATGAAAATTGACTAAAAACTCAATTTAGAATCATATTTTTTGGAGTTAATTTAACTTTTTTCCCTCAACATTTTTTAGGTTTATCAGGGATACCCCGACGATACTCTGACTATCCAGATGCTTATACTACTTGAAATATCATCTCTACAATTGGATCAACTATTTCAATAATTGGGACATTATTTTTTATTTTTATTATTTGAGAAAGATT??GCTCATTTGTGAAGCCTACGATCTCATGAAGTCATTGGGAATGAATCAAAAGGAAATGGCTGATACATTCACAGAATGGAATAAAGGAGAGCTTGATTCATTCCTCATTGAAATCACCGCTAATATTCTCAATTATAAAGATAAGGAAGGCTATTTATTGGAGCGTATTCGTGACACAGCCGGACAAAAAGGAACTGGAAAATGGACAGCAATTGCTGCACTTCAATATGGCGTTCCAGTTACACTCATTGGTGAGGCTGTTTTCTCACGTTGCCTCTCAGCACTCAAGGACGAACGTGTTCGTGCAAGTAAATTACTTCATGGACCAGATGGCAAGCCAATGGTTGATAATAAGGCTGAATTTTTAAAGCACATCAAGAATGCTCTTTATTGTGCTAAAATTGTCTCATATGCTCAAGGTTTTATGTTGATGCGTGAAGCAGCTAAGGAAAATGGCTGGCATTTGAATTATGGCGGTATTGCATTGATGTGGCGTGGTGGTTGCATCATTCGTAGCGTTTTCTTGGGCAATATTAAGGATGCCTTCGTTCGTAATCCACAATTATCTAATCTCTTACTCGATGACTTCTTTAAGGCTGCAATCACAAAGAATCAAAACTCATGGAGACAGGTCGTGTCAAAGGCAACGCTTTGGGGCATTCCAGTTCCAACAATGTCTGCTGCACTTGCATTCTTTGATGGTTATCGTGCTGAACGACTTCCGGCGAATCTCTTACAAGCTCAACGTCATGGACAAATATTAGTACTTACATATCC?TTAATTGGAAATTATGGTGTGCCATCAGAAGATGAATTTGACGAAAATGAAATTATTAAGAATTTCGAATCAAACAATAAAATTTGGGTATCTGGTTTGATTGTTGGGGAGGTCTGTGACACTCCATCACATTGGCGTTTAAAATACAAATTATCGGAATGGATGATGAAGCATAACATTGCTGGAATCAGTGGAATCGATACTCGAGCAYTAACAAAAAATATTCGYGAAAATGGAACGATTTTGGGAAAAATCATTCAGCAACCATCTGGTCCATTCGTTGGTCTTAAGTTTAATGACCAAAATCAAAGAAATTTAGTCGCCGAAGTGTCTACGAAGAAAGTCATAACGTATAATCCAAATGGAAGTCCAAGGATTTGCGCTGTTGATTGTGGATTGAAATTGAATCAAGTTCGYTGTTTTGTCAATCGTGGAGCTCGTGTTGACGTTGTGCCATGGGATCAGGAATTAAATCCGGAAAATTTCGACGGATTATTCTTGAGTAACGGGCCAGGTGATCCCGCCATGTGTCATAAAACGGTTAGGAACATTCAGCAGGTACTTGTATCGGAACATGTAAAGCCAATTTTTGGTATCTGTTTGGGACATCAGTTATTAGCAACTGCAATCGGATGTAAAACATATAAATTAAAATATGGTAATAGAGGACATAACTTACCAGCAATGCACCATGGCACCAACCGATGCTTTATGACGTCACAAAATCATGGCTTTGCCGTTGATGTCAAATTGATTGATCAGACCAACTACGAGCCACTTTTCACGAATCTAAATGAT
	Tribelos_intextum_CHNY03          GGAGGTAGTGACGAAAAATAACAATATAGAACTAGTTAACTATGTTCTGTAATTGGAATGAATCGAGTTTAAATCCTTCAATGAGGATCAAGTGGAGGGCAAGTCTGGTGCCAGCAGCCGCGGTAATTCCAGCTCCACTAGCGTATGTTAAAATTGTTGCGGTTAAAACGTTCGAAGTTGATCATTGTCCAGTGCGGGTGTGACATCATCAAGTAAATGATTGTCATCACTTTCCGGTTACTTGGACTATATGACTGAACATAATGAATAGCGCTGATGTCTTTCACTAGAATAGGCGTCTATTTAGTTCGGCTTACTTTTACCTTGAACAAATTAAAGTGCTCAAAGCAGGCTTATATGCTTGAATAGTTTTGCATGGAATAATGGAAAAAGACCTCGGTCTTATTTTTCTATTGGTTTGATACGGATCAAGAGGTAATGATTAATAGAAGCAGTTGGGGGCATTAGTATTACGGCGCGAGAGGTGAAATTCTTAGACCGTCGTAAGACTAACTAAAGCGAAAGCATTTGCCAAGGATGTTTTCATTAATCAAGAACGAAAGTTAGAGGATCGAAGGCGATTAGATACCGCCCTAGTTCTAACTGTAAACGATGACAGCTAGCGATTGGGTGTCACTACATAATGGTGCACTCAGTAGCTTTCCGGGAAACTAAAGCTAGTTTCCGGGGGAAGTATGGTTGCAAAGTTGAAACTTAAAGGAATTGACGGAAGATTACCTCCAGGAATGGAATTTGCGGCTTAATTTGACTCAACACGGGAAAACTTACCAGGTCCGAACTCAAGTGGGTATGACAATTTGATAGCGTTTTCACGAATTTGAGGGTAGTGGTGCATGGCCGTTCAATACTAGTGTGCACTTTTCTCTCAGTAAGACGTCGTGATCCATTAGAAATTGATGCACGCCATGTATAGTGGGTCATCAATAGGACATGAAGTTTATTCGGAACAAATGGCGCGGTCTTTTACGGCTGTGTGTATTGTCTGGTAAGCATGACTGTCTGATGGATTTTAAGGTGTTATTGATGGCATCTATCTGATCAACGGCGGTTAAATTTGGGATACCTTTTGGACCCGTCTTGAAACACGGACCAAGGAGTCTATCTAGTATGCGAGTAAATTGAAATCTATTTGCAAAATAAACTTGACATGGGATTACGATCTTCCATCCCGGGGTATTTTTATCAACATATCATATGGAAAATATACCATGAGCACACTGGATACGACCCGAAAGATGGTGAACTATGCCTGATCAGGTTGAAGTCAGGGGAAACCCTGATGGAGGACCGAAGCAGTTCTGACGTGCAAATCG?????????????CGAAATTCGCGCGAGTCAGCAAGAACATTGGCAGCTCGATGAAGAGCGTCGGCGAGGTGATGGCCATTGGACGAAAGTTCGAGGAGGCATTTCAGAAAGCCCTGCGWATGGTTGACGAGAGTGTCAACGGATTCGATCCGAACTTGAACCCTGTCAAGGATGAGGAATTGACGACGCCGACTGATAAGCGAATGTTTGTYCTGGCAGCTGCATTGAAAGCTGGCTACTCCATTGACAGGTTGTACGACTTGACGAAAATCGATCGCTGGTTCTTATCGAAAATGAAGAACATCATCGACATAACGCTCGAATTGGAGAAATTGAATTGCGCCATAAGCGAGAATCTCCTTCGTCAGGCGAAGAATTATGGATTTTCGGATAAGCAGATTGCGGGCCTTATCAAGGGATCGGAGTTGGCGGTGCGAAAGCAGCGGCGTGAGGCCAACATCATTCCGTTCGTCAAGCAAATCGATACGGTCGCTTGCGAGTGGCCCGCCACCACAAACTACCTGTATTTAACATACAACGCGTCGACACACGACGTCGAGTTCAACGAGCAGATGATTATGGTAATTGGATCGGGCGTTTATCGCATTGGCTCGAGTGTCGAGTTTGACTGGTGTGCCGTCGGCTGTCTGCGAGAGCTGAGAAATTTGGGCAAGCGAACGATCATGGTGAATTATAATCCCGAGACAGTCTCGACTGACTACGACATGTGCGATCGTCTCTACTTCGAGGA?GATCCATTCATATTATTAGCCAAGAAAGAGGAAAAAAGGAAACTTTTGGTACTCTAGGAATAATTTATGCTATACTAGCTATTGGATTATTAGGCTTTATCGTATGAGCCCACCATATATTTACAGTTGGAATAGATGTTGATACCCGAGCCTATTTTACGTCGGCTACTATAATTATTGCTGTCCCTACAGGTATCAAAATTTTTAGCTGATTAGCAACTTTACACGGAACACAAATTAACTACTCACCTTCAATTTTATGGGCATTAGGATTCGTATTTTTATTTACCGTAGGGGGAATTACTGGAGTAATTTTAGCCAACTCTTCTATTGATGTTATCCTCCACGATACCTACTATGTCGTTGCCCATTTTCATTATGTCCTATCAATAGGAGCTGTTTTTGCTATTATAGCGGGCTTTGTCCACTGGTACCCTTTATTAACAGGGCTATCCTTAAATGAAAAATGACTAAAAACACAATTTATTATTATGTTCTTCGGTGTTAATTTAACCTTTTTTCCGCAACATTTCTTAGGACTAGCGGGGATACCTCGACGATACTCAGATTATCCTGACGCCTATACTGCTTGAAATATTATTTCATCTATCGGATCTACAATTTCTATATTAGGGATTCTGCTTTTTATTTTTATTATTTGAGAAAGTAT??AATGATTTGKGAAGCTTATGAT?TGATGAAAGCAATAGGCATGAGTCAAAAAGAAATGGCCGACACATTTACTGAATGGAATAAAGGACAGCTTGATTCCTTCCTCATTGARATTACGAGCAATATTCTCAATTATAAAGATAAGGACGGCTACTTGCTTGAGCGCATTCGTGACACAGCCGGTCAAAAGGGCACAGGTAAATGGACTGCGATTGCCGCTCTTCAGTATGGAGTCCCTGTTACTCTAATAGGGGAGGCTGTATTCTCACGATGCTTGTCAGCATKGAAGAATGAGCGTGTA?MTGCKAGTAAAGTTCTCAAAGGACCARATGGAAAA?YAATGGTCGCAGACWRRACAGAGTTCTTGARCCACATTAAGAACGCTCTTTAMTGTGCAAAARTTGTTTCTTACGCTCAAGGMTTTATGTA?ATGCGCGAAGCAGCCAAAGAAAATGGATGGCATCTGAACTATGGTGGCATTGCATTAATGTGGCGCGGAGGCTGTATTATTAGAAGTGTATTCTTAGGAAATATCAAAGAGGCATTCAATCGTAATCCAAATTTATCAAATCTTTTGCTTGATGACTTCTTCAAAAATGCTATAACTAAAAATCAGCATTCGTGGAGACAAGTTGTATCGAGCGCAACTTTATGGGGCATTCCAGTTCCAGCTCTTTCTGCCGCTCTATCATTCTTTGATGGTTATCGAGCCGAACGTCTTCCAGCAAAT??????????????????CACGGACAAATCTTAGTGCTGACATATCCGCTGATTGGAAATTATGGCGTGCCGACCGAGGACGAATTTGACGAGAATCAAGTGATAAAGAATTTCGAATCGAATAATAAAATTTGGATCTCGGGCTTGATTGTCGGTGAGTTGTGTGAGGATCCGTCGCACTGGCGATTAAAATACAAGCTCTCTGAGTGGATGGAGAAGCACAATGTGACCGGCATAAGTGGCATCGATACGCGAGCTCTGACGAAGAAAATCCGMGAGGACGGCACGGTTTTGGGCAAAATTATTCAGCAGCCGTCGGGTCCGTTTCTCGGCATCGAATTTAAAGATCAAAATGAGCGAAATTTAGTCGCCGAGGTGTCGACTAAAGTGTCAAAGACTTACAATCACGGCGGATCGCCGCGCATTTGTGCCGTCGATTGCGGTCTCAAACTGAATCAAATTCGCTGCTTCATTAATCGAGGTGCGCGCGTCGATGTTGTGCCATGGGATCAGCAGCTGAATGTTAAAGACTTTGACGGATTATTTTTGAGTAATGGACCAGGTGATCCTGTCATGTGTCAGAAAACGGTGAAAAACATTCAACAGGTACTGGCATCCTCAAATGCGAAGCCAATTTTCGGAATTTGCTTGGGTCATCAGCTCTTATCGACGGCAATCGGATGCAAGACCTACAAAATGAAATACGGCAATCGWGGCCATAATCTACCTGCACTGCATCACGGAAGCAATCGGTGCTTCATGACGTCACAAAATCATGGCTTTGCCGTCGATGCAAATACACTCGATAAGGCGAATTGGGAGCCGCTCTTTACGAATCTGAATGAT

;


END;

GenBank accessions
Species	                              CAD4	     CAD1	      28S	      COI-3P	 18S     	PGD
Chironomus mendax	BIOUG15951-F08	MN968294	MN943003	MN942971	MN968307	MN942953	MN943018
Demeijerea rufipes	ZMUO.026188	    MN968291	MN943000	MN942968	MN968304	MN942950	MN943015
Glyptotendipes nr. paripes	CH152	MN968283	MN942991	MN942959	MN968297	MN942941	MN943007
Glyptotendipes	sp.1SC	CH205       MN968284	MN942992	MN942960	MN968298	MN942942	MN943008
Kiefferulus nudum	CH277	        MN968293	MN943002	MN942970	MN968306	MN942952	MN943017
Dicrotendipes nudus	CH275	        N/A	        MK074911	MK074885	N/A	        MK074975	MK074926
Dicrotendipes pelochloris	CH355	MN968292	MN943001	MN942969	MN968305	MN942951	MN943016
Afrozavrelia kribiensis	To168	    MN968289	MN942997	MN942965	N/A	        MN942947	MN943013
Kiefferulus tainanus	CH159	    N/A	        MK074916	MK074889	N/A	        MK074979	MK074930
Chironomus novosibiricus	CH198	MN968286	MN942994	MN942962	MN968300	MN942944	MN943010
Tribelos intextum	CHNY03	        MN968290	MN942998	MN942966	MN968303	MN942948	MN943014
Chironomus flaviplumus	CH228	    MN968295	MN943004	N/A	        MN968308	MN942954	N/A
Chironomus plumosus	CH183	        MN968285	MN942993	MN942961	MN968299	MN942943	MN943009
Dicrotendipes flexus	CHCH176	    MN968287	MN942995	MN942963	MN968301	MN942945	MN943011
Kiefferulus umbraticola	GZCH11	    N/A	        MN942999	MN942967	N/A	        MN942949	N/A
Chironomus tentans	CH323	        MN968296	MN943005	MN942972	MN968309	MN942955	MN943019
Benthalia dissidens	CH353	        N/A	        MN943006	MN942973	MN968310	MN942956	MN943020
Einfeldia sp. 2SC	CH283	        MN968288	MN942996	MN942964	MN968302	MN942946	MN943012
Chironomus sp.	    Chv1	        HQ440428 	HQ440256	HQ440719 	HQ440883 	HQ440572	N/A
Conochironomus sp.	Th59	        HQ440433	HQ440261	HQ440724 	HQ440888	HQ440577	N/A
Glyptotendipes sp.	NCA6	        HQ440454 	HQ440286	HQ440752 	HQ440914 	HQ440601 	N/A
Kiefferulus barbatitarsis	Th03	N/A	        HQ440297	HQ440762 	HQ440923 	HQ440610	N/A
Kiefferulus calligaster	KIEF2P	    HQ440464 	HQ440298	HQ440763 	HQ440924 	HQ440611 	N/A
